# Supplementary material for: Single-cell analysis of Schistosoma mansoni identifies a conserved genetic program controlling germline stem cell fate
Source: Nat Commun. 2021 Jan 20;12:485. doi: 10.1038/s41467-020-20794-w (PMC7817839; doi:10.1038/s41467-020-20794-w)
Supplement: Supplementary file 4 — Supplementary Data 1 [file 41467_2020_20794_MOESM4_ESM.xlsx]

## Sheet: Li et al. Table S1
Supplementary Data 1. List of genes enriched in individual stem cell clusters, along with their mean expression, SAM weight, enriched population, and fold enrichment
					Average expression of gene in each stem cell population									Fold enrichment of gene in each stem cell population
GeneID	Annotation (Name in figure)	Enriched population	m	nanos-1+	δ'	εα	εβ	troponin+	cpx+	cb2+	tsp-2+	m	nanos-1+	δ'	εα	εβ	troponin+	cpx+	cb2+	tsp-2+	SAM weight	Shown in heatmap	Stem cell specific	Predicted transcription factor
Smp_096790	n/a	Negative pluripotent	0.307035	0.506395	0.67181	0.533843	0.595563	2.76296	1.90242	5.40254	2.34952	0.0426907	0.0890873	0.141222	0.101193	0.0772416	1.28695	0.534298	7.32645	1.20928	0.793603	True	False	False
Smp_090080	Serpin, putative	Negative pluripotent	0.427369	0.974554	0.344038	0.512137	0.867086	2.68887	1.77361	6.30404	1.91631	0.0997537	0.235988	0.0422302	0.107278	0.150464	1.30101	0.49659	9.28909	0.37372	0.947146	True	False	False
Smp_123270	Putative sj-Ts1	Negative pluripotent	1.07106	1.49935	1.13525	0.925145	1.588	3.8399	2.92394	6.86992	3.42919	0.173883	0.266156	0.114881	0.0862966	0.197466	1.09778	0.60783	7.70871	0.942969	0.826127	True	False	False
Smp_307640	n/a	Negative pluripotent	1.01185	3.12307	0.897515	0.740192	0.69952	4.5774	5.00445	3.36913	4.72334	0.297649	1.39316	0.162602	0.129288	0.0823551	1.44756	3.00453	1.55959	2.52789	0.735745	True	False	False
Smp_046630	Hypothetical Schistosoma spp. protein UPF0506	Negative pluripotent	0.670132	0.590989	0.925196	0.606457	0.961472	3.29677	2.75011	6.73724	2.27849	0.0982733	0.107393	0.129852	0.110335	0.182728	1.01543	0.657773	8.35069	0.602697	0.915508	True	False	False
Smp_344620	n/a	Negative pluripotent	0.666516	2.52333	1.54049	2.33048	1.53818	6.77108	7.66586	4.73581	5.40762	0.0622135	0.337714	0.136555	0.292237	0.113847	2.36776	3.48462	1.28912	0.970432	0.754801	True	False	False
Smp_091460	Glutamine synthetase	Negative pluripotent	1.48515	0.773497	0.453109	0.262842	0.308387	4.82684	3.34231	3.63037	0.823034	0.53486	0.136283	0.120148	0.110623	0.0403542	3.61914	1.72068	2.13035	0.157041	0.837698	True	False	False
Smp_101970	Putative placenta-specificprotein 8 protein (C15 protein) (Onzin)	Negative pluripotent	0.177657	0.465887	0.0930831	0.105079	0	1.48365	1.02643	1.30305	8.90364	0.0429818	0.0427985	0.0100675	0.0280128	0.000110166	0.618181	0.501063	0.531667	56.4993	1	True	False	False
Smp_314750	n/a	Negative pluripotent	0.173752	0.0428368	0.0612741	0.180379	0.0313774	3.9445	3.81242	0.979938	1.19114	0.0702278	0.00176878	0.0211461	0.110103	0.00114863	5.16458	3.68182	0.573355	1.24665	0.822849	True	False	False
Smp_153550	n/a	Negative pluripotent	0.350918	0.574841	0.393887	0.457592	0.741315	2.47526	1.34563	5.08541	1.98857	0.250037	0.127995	0.0613953	0.126967	0.202515	1.52448	0.326479	8.19497	0.651904	0.832139	True	False	False
Smp_141610	Cathepsin B endopeptidase; Cathepsin B endopeptidase; SmCB2 peptidase (C01 family); SmCB2 peptidase (C01 family) (cb2)	Negative pluripotent	0.593564	2.5734	0.691612	0.435156	0.6614	3.43012	1.98376	6.82606	2.41342	0.0778583	0.411828	0.0689507	0.0423897	0.105465	1.15008	0.510898	9.5346	0.647186	0.936344	True	False	False
Smp_333720	n/a	Negative pluripotent	0.346619	0.479562	0.109078	0.585752	0.135456	2.26552	5.28129	1.20809	1.0475	0.112737	0.0889764	0.038301	0.298682	0.188446	1.90014	7.42178	0.665616	0.517371	0.837242	True	False	False
Smp_314790	n/a	Negative pluripotent	0.710954	0.808562	1.38873	1.24622	1.05579	3.69246	2.5998	6.79381	3.38069	0.0601254	0.0900427	0.200081	0.232357	0.130635	1.16549	0.469629	7.5469	0.582272	0.793703	True	False	False
Smp_000660	Ornithine--oxo-acid transaminase	Negative pluripotent	0.748621	1.15414	0.464974	0.49169	1.26079	2.80019	2.29393	5.32537	2.08382	0.190044	0.486367	0.0545906	0.11883	0.50671	1.50972	0.754176	5.79475	0.779235	0.854749	True	False	False
Smp_194050	Clumping factor A (Fibrinogen-binding protein A) (Fibrinogen receptor A), putative	Negative pluripotent	0.123288	1.68836	0.286054	0.189303	0.429408	2.41891	1.55969	4.90922	7.43592	0.0554762	0.178253	0.0273655	0.0136035	0.16463	0.705292	0.592999	3.56555	10.5279	0.983208	True	False	False
Smp_042160	Fructose-bisphosphate aldolase	Negative pluripotent	1.19396	3.58991	1.54179	1.94599	1.6139	7.86549	6.31776	5.22062	3.92624	0.0944104	0.55481	0.16868	0.313038	0.21832	5.61477	1.5969	0.997576	0.559888	0.800576	True	False	False
Smp_129060	Putative solute carrier family 17, member 7 (Vesicular glutamate transporter)	Negative pluripotent	0	0.0540541	0.0471547	0.0640896	0.0584044	0.698198	3.39854	0.501027	0.29895	0	0.00413638	0.0479057	0.0163325	0.0134386	0.585077	14.0161	0.975894	0.379717	0.81772	True	False	False
Smp_342190	TRPA	Negative pluripotent	1.62161	1.12371	1.72528	1.63642	2.20529	8.75951	9.45322	4.40898	4.39016	0.103429	0.0742885	0.107621	0.0980744	0.147645	3.38382	4.58514	0.786675	0.616694	0.884175	True	False	False
Smp_334090	n/a	Negative pluripotent	1.28443	2.46664	1.38185	1.4324	2.05449	5.48314	4.06541	3.05946	4.71117	0.1141	0.351613	0.118969	0.104178	0.26838	4.17075	1.72502	0.930849	3.7543	0.578334	True	False	False
Smp_068500	n/a	Negative pluripotent	0.21926	0	0.228474	0.322683	0.382547	1.4514	6.29088	1.19095	0.641475	0.0187389	0	0.0722277	0.0835789	0.204307	0.523556	20.6253	0.464423	0.298786	1	True	False	False
Smp_089670	Putative macroglobulin/complement	Negative pluripotent	0.0293915	0.308505	0.200192	0.144787	0.322212	1.70117	0.765476	3.214	0.561721	0.00175229	0.200505	0.0485314	0.0234246	0.134714	1.52808	0.34926	10.1744	0.37155	0.772336	True	False	False
Smp_347500	n/a	Negative pluripotent	1.86614	4.28451	2.86186	1.74535	2.09196	7.22105	7.63617	4.82038	7.37748	0.17655	0.815298	0.290899	0.147307	0.179459	2.25018	2.53119	1.10892	2.85806	0.664491	True	False	False
Smp_085540	Myosin heavy chain	Negative pluripotent	1.96471	1.89611	2.18666	2.20956	1.68925	10.2805	5.31684	4.29956	4.32022	0.0744147	0.0764597	0.115299	0.130308	0.0961667	16.9024	0.769249	0.439287	0.485095	0.815024	True	False	False
Smp_037230	Fimbrin, putative	Negative pluripotent	0.445153	1.42885	0.357632	0.291356	0.22331	1.8282	1.2564	2.61523	5.07571	0.113946	0.848423	0.0655595	0.0713222	0.0964379	1.50094	0.614988	2.13156	10.5532	0.717808	True	False	False
Smp_021920	Putative paramyosin	Negative pluripotent	0.824169	1.19496	1.00244	0.898469	1.06425	7.70093	3.69792	2.26766	2.20836	0.121276	0.113557	0.130743	0.189011	0.169766	14.2377	0.899134	0.438687	0.480333	0.838653	True	False	False
Smp_139100	n/a	Negative pluripotent	2.43324	0.50326	0.451215	1.11796	0.934956	5.28783	3.91168	2.57836	2.05775	0.857036	0.087224	0.09224	0.293159	0.247117	4.12364	2.4756	0.901872	0.604548	0.715707	True	False	False
Smp_328110	n/a	Negative pluripotent	1.24543	1.96513	0.644635	0.783891	0.71328	3.7781	3.7454	3.51874	1.65981	0.347611	0.738727	0.158108	0.217428	0.2206	2.22859	2.01802	2.26139	0.507162	0.705776	True	False	False
Smp_114660	n/a	Negative pluripotent	0.238686	0.265882	0.149569	0.271552	0.399749	1.80746	0.929823	3.16358	0.898758	0.130084	0.237659	0.0501131	0.126026	0.110802	1.37573	0.485148	8.64514	0.474558	0.775016	True	False	False
Smp_305460	n/a	Negative pluripotent	0.201533	0.121483	0.41848	0.41203	0.269715	1.88269	0.958665	3.83759	1.24021	0.0575084	0.0212201	0.151357	0.176549	0.0921778	1.20192	0.34261	9.20321	0.490597	0.784908	True	False	False
Smp_063330	n/a	Negative pluripotent	0.198869	0.425782	0.17911	0.128105	0.273723	1.46667	0.688819	3.36432	0.578766	0.0557162	0.169265	0.0570536	0.0397552	0.0372654	1.01299	0.404285	12.8911	0.318134	0.897721	True	False	False
Smp_310160	n/a	Negative pluripotent	0.345043	1.67079	0.476176	1.12326	0.985605	5.94551	1.49431	3.2531	1.53082	0.0540661	0.515518	0.0819539	0.274986	0.175652	8.37815	0.281011	1.66358	0.488966	0.803893	True	False	False
Smp_068510	Putative neuronal calcium sensor	Negative pluripotent	0.117271	0.403293	0.290491	0.181367	0.15802	4.71762	3.13243	1.05875	0.469885	0.026677	0.0965075	0.0999114	0.0642741	0.00929105	4.96755	5.20123	0.388737	0.0738617	0.89217	True	False	False
Smp_045220	Putative myosin light chain 1	Negative pluripotent	0.828691	0.287008	0.375291	0.297022	0.353108	6.38669	1.51434	1.34354	0.916485	0.320239	0.0357345	0.11121	0.0554457	0.164103	18.6647	0.432936	0.507351	0.672616	0.991521	True	False	False
Smp_335630	n/a (tsp-2)	Negative pluripotent	0.58039	0.98332	0.287453	0.209938	0.347418	1.91968	1.55201	2.10884	10.8503	0.0367935	0.106173	0.0306447	0.010691	0.0115675	0.858639	0.310011	0.555562	53.7823	1	True	False	False
Smp_011830	n/a	Negative pluripotent	0.43742	0.238641	0.347079	0.170772	0.597493	1.89457	1.30574	4.36693	1.23389	0.180174	0.166096	0.109004	0.020046	0.186526	1.08212	0.598015	9.19388	0.481195	0.884612	True	False	False
Smp_050220	Complexin, putative (cpx)	Negative pluripotent	0.442304	0.132619	0.411697	0.687193	0.531641	1.66445	6.03866	1.37451	1.57768	0.150909	0.00354997	0.0563496	0.186557	0.0755845	1.09332	13.4633	0.448243	0.515526	0.878972	True	False	False
Smp_135560	Putative collagen alpha-1(I) chain	Negative pluripotent	0.032721	0.105592	0.0283004	0.0156535	0.0693146	6.23717	0.580559	0.42809	0.0322581	0.000685296	0.00452307	0.00143237	0.000483702	0.00528782	120.19	0.126133	0.140912	0.000707128	1	True	False	False
Smp_019350	n/a	Negative pluripotent	0.35413	0.634083	0.147228	0.321523	0.517481	3.13395	1.80225	1.46869	0.6216	0.122469	0.257026	0.0721813	0.205499	0.355174	6.03221	1.4495	1.29338	0.381375	0.666794	True	False	False
Smp_163710	MEG-6	Negative pluripotent	0.928079	2.1394	1.02938	0.745557	0.645427	2.998	2.59764	2.96902	3.90764	0.187589	2.44438	0.243796	0.197682	0.0901553	1.83766	1.67349	2.08279	1.5557	0.574759	True	False	False
Smp_000820	n/a	Negative pluripotent	0	0	0.266537	0.197341	0.288885	1.82565	1.10935	3.96141	1.1307	0	0.000441888	0.085509	0.0405663	0.0771466	1.16116	0.467704	9.58298	1.04209	0.887205	True	False	False
Smp_144590	Putative synaptic ras gtpase activating protein, syngap	Negative pluripotent	1.50147	0.430521	1.18832	0.132671	0.502719	4.4937	3.2739	2.02835	1.51467	0.473344	0.0617564	0.378895	0.00733616	0.204171	4.38687	1.94959	1.1685	0.40922	0.633746	True	False	False
Smp_046800	Putative fatty acid binding protein	Negative pluripotent	0.865526	0.396144	0.520415	0.770678	0.334807	2.52397	1.49023	4.29255	1.86889	0.301073	0.143236	0.168926	0.263207	0.0812466	1.54145	0.493768	5.62116	1.02695	0.771441	True	False	False
Smp_332540	n/a	Negative pluripotent	0.0821754	0.0627548	0.0435944	0.143405	0.136531	2.99647	2.17423	0.954161	0.557597	0.016677	0.0045821	0.0111339	0.0970228	0.0374502	7.01218	2.11268	1.05517	0.336692	0.749166	True	False	False
Smp_332360	Erythrocyte membrane protein, putative	Negative pluripotent	1.72177	4.0612	2.51853	2.30909	2.1803	6.88318	6.43333	4.58556	6.56976	0.159555	1.09837	0.320029	0.321933	0.274207	2.25647	2.14881	1.12571	2.37604	0.578341	True	False	False
Smp_346910	Gp18-22 Sm (sm25)	Negative pluripotent	0.0547079	0.200483	0.10059	0.0255378	0.248984	0.968012	0.616795	0.697356	7.14041	0.00488782	0.091589	0.0221126	0.00384338	0.126763	0.949578	0.458946	0.448702	51.3338	1	True	False	False
Smp_342080	n/a	Negative pluripotent	0.100612	0.579839	0.751275	0.760604	0.242539	1.8073	6.17886	1.71978	1.12201	0.00443372	0.251384	0.229582	0.400955	0.0342257	0.772214	9.33097	0.63644	0.727962	0.860306	True	False	False
Smp_170630	n/a	Negative pluripotent	0.483466	0.245319	0.304915	0.278292	0.294927	1.53946	1.02041	3.32029	0.805987	0.151206	0.014675	0.0723547	0.106898	0.0241106	1.27669	0.269576	11.3248	0.297899	0.804761	True	False	False
Smp_125510	Putative cadherin	Negative pluripotent	0.270039	0	0.0459223	0.463797	0.420736	1.1206	3.94955	0.661356	0.873102	0.107602	0.000964237	0.0103077	0.244751	0.378953	1.5159	9.32414	0.504186	0.992021	0.744444	True	False	False
Smp_344610	n/a	Negative pluripotent	0.248221	0.766541	0.611792	0.843128	0.690246	3.97989	4.43937	2.6188	2.94048	0.0482874	0.0897283	0.112981	0.232988	0.273879	2.56726	3.33788	1.23101	1.40073	0.685335	True	False	False
Smp_170340	Putative collagen alpha-1(V) chain	Negative pluripotent	0.908994	0.0810811	0.056356	0.0619615	0.0214184	6.27921	0.448992	0.462245	0.226456	0.334687	0.00325836	0.00189555	0.011665	0.000396709	67.4559	0.206761	0.151716	0.0956781	1	True	False	False
Smp_155810	Putative cadherin	m	3.32949	0.775325	0.0414685	0.0565083	0	2.07072	0.447404	0.443103	0.557717	8.57715	1.32682	0.00761847	0.0406337	0	4.45832	0.499351	0.591787	0.865473	0.711933	True	False	False
Smp_340130	Calcium-binding protein, putative	m	7.32733	0.0627548	0.902777	0.316326	0.553841	7.35686	2.14046	1.97734	1.92217	3.59174	0.00065207	0.173413	0.0511642	0.0652015	6.70669	0.696009	0.785804	0.432406	0.917586	True	False	False
Smp_342950	n/a	m	3.62496	0	0.124104	0.698072	0.550025	2.37938	1.31805	0.890862	0.639097	6.17679	0	0.0303153	0.851694	0.216894	1.99055	1.62515	0.631773	0.560049	0.645503	True	False	True
Smp_068240	Putative zinc finger protein	m	2.02941	0	0.0257229	0.0239158	0	1.22268	0.0478398	0.204027	0.221086	15.6408	0	0.0478216	0.0109965	0	4.97272	0.0110535	0.368363	0.294071	0.677165	True	False	False
Smp_157830	Putative erythrocyte membrane protein	m	3.32218	0.172765	0.342147	0.0942023	0.171987	2.0855	0.637384	1.23802	0.504762	3.81032	0.0155386	0.296197	0.0448224	0.229311	2.49291	0.671136	2.09579	0.457216	0.564889	True	False	True
Smp_307020	Actin-2	m	11.5176	3.49478	2.93394	3.03767	2.9308	11.2893	5.33819	6.57185	5.83065	3.44943	0.0896493	0.102859	0.134404	0.125533	7.66852	0.570534	0.64617	0.718215	0.799704	True	False	False
Smp_162520	Cadherin-related	m	3.64979	0.184329	0.211215	0.200235	0.386014	2.53118	3.17756	1.15579	1.18319	2.92811	0.0693205	0.113076	0.273026	0.0998252	1.41308	3.50679	1.09096	0.720658	0.653631	True	False	False
Smp_167400	Myogenic factor, putative	m	2.34803	0	0.0349753	0.0233933	0.0574044	1.7757	0.413624	0.421068	0.27891	5.65483	0	0.00655373	0.00216177	0.0144447	3.93356	2.20112	0.58953	0.128146	0.624693	True	False	True
Smp_162770	n/a	m	2.39691	1.11965	0.22756	0.620571	0.762608	3.08634	1.21133	0.902337	0.583701	2.94619	0.534435	0.0541259	0.285695	0.772624	4.3412	1.48142	0.745525	0.202694	0.683268	True	False	False
Smp_135390	n/a	m	0.379305	0.88863	0	0.0405561	0.136531	0.0672372	0.20459	0.116264	0.158748	4.7026	2.98081	0.000316634	0.247698	0.361632	0.033783	1.47339	2.40988	1.90431	0.536632	True	False	False
Smp_034500	Putative dual specificity protein phosphatase	m	2.85881	0.940329	0.359758	0.464551	0.611898	2.00536	2.66937	1.66242	2.47824	2.09302	1.25533	0.131057	0.259291	0.400554	1.9388	2.4728	0.95692	1.6628	0.506359	True	False	False
Smp_307010	Actin-2	m	10.524	6.41032	4.36523	3.98315	2.75198	10.089	6.04097	7.98733	7.58071	2.46699	1.00632	0.285414	0.25696	0.166557	3.33769	0.683446	1.39853	1.04854	0.645407	True	False	False
Smp_041550	n/a	m	2.67827	0	0.914418	0.435274	0.227468	1.17323	1.13042	2.49495	1.35142	3.19361	0	0.462358	0.509658	0.101807	0.649916	0.81329	2.63511	1.03781	0.564623	True	False	False
Smp_011700	Tyrosine-protein kinase receptor	m	1.22661	0	0.0782922	0.0824773	0.196826	1.09659	0.286714	0.15786	0	7.0657	0	0.111387	0.598112	0.949282	4.39849	0.699994	0.233345	0	0.515253	True	False	False
Smp_248100	Putative nuclear hormone receptor (nr)	nanos-1+	0	5.87435	0.00512933	0	0	0.492184	0.231873	0.140499	0.246617	0	85.2413	0.000696042	0.000523625	0	0.860029	0.798255	0.284057	0.51822	0.939956	True	False	True
Smp_327170	n/a	nanos-1+	0	2.59591	0.0247374	0.00717178	0	0.0742212	0.0541311	0.0544923	0	0	199.97	0.0151254	0.0028349	0	0.453114	0.193783	0.278872	0	0.83274	True	False	False
Smp_340010	n/a	nanos-1+	0	2.6438	0	0	0	0.0659868	0.028179	0.0329008	0.0374505	0.00544123	647.747	0.00116011	0	0	0.130975	0.0253855	0.128515	0.0280993	0.827504	True	True	False
Smp_055740	Putative nanos RNA binding domain (nanos-1)	nanos-1+	0	6.44165	0.0158799	0.00717178	0	0.240975	0.374902	0.225639	0.417391	0	58.5588	0.00168324	0.00046034	0.000768662	0.643537	0.971826	0.537613	1.38875	0.835369	True	False	False
Smp_314250	n/a	nanos-1+	0	2.54476	0	0	0	0.0110497	0.056807	0.0371011	0	0	227.556	0	0.000726577	0	0.0027478	0.809454	0.123077	0	0.792139	True	False	False
Smp_196950	One cut domain family member (onecut-1; oc-1; Sm-oc-1)	nanos-1+	0.0200628	2.63274	0.015388	0	0	0.0789631	0.137472	0.0546842	0	0.00617094	52.0559	0.00460896	0.000989695	0	0.119197	0.499074	1.93546	0.00795949	0.664374	True	False	True
Smp_322340	n/a	nanos-1+	0	1.89997	0.00751433	0.0403838	0	0.14487	0	0.113744	0	0	90.1847	0.00307011	0.0665544	0	1.28911	0.00129694	0.59246	0	0.633737	True	False	False
Smp_194780	Neurotracting/lsamp/neurotrimin/obcam related cell adhesion molecule	nanos-1+	0.114066	3.17288	0.0102587	0.0729948	0	0.173141	0.484884	0.127629	0	0.570108	55.8563	0.00114329	0.154438	0	0.213907	1.97877	0.346011	0	0.648701	True	False	False
Smp_132800	STARP antigen, putative	nanos-1+	0	1.17198	0.00512933	0	0	0.0470044	0.0229248	0.0293632	0	0	74.2015	0.00307287	0	0	1.24597	0.0234478	0.892101	0.00929114	0.578253	True	True	False
Smp_331190	n/a	nanos-1+	0.0654421	2.27488	0.0481688	0.0653536	0.0781265	0.0910597	0.14307	0.153521	0.0875204	0.0564808	51.8007	0.0796855	0.121789	0.331479	0.215795	0.716282	1.08555	0.309161	0.555502	True	False	False
Smp_144860	Boule-related	nanos-1+	0	1.70479	0.0287464	0.0540782	0	0.109128	0.139385	0.238285	0.297115	0	20.0509	0.122977	0.129977	0	0.395262	0.631342	2.22075	2.37044	0.613348	True	False	False
Smp_074190	n/a	nanos-1+	0.102373	4.4047	0.053546	0.0405822	0.0313774	1.11421	1.53224	0.780433	0.386874	0.0182945	20.2666	0.110418	0.024881	0.00195828	0.863307	2.43175	1.03725	0.537555	0.634138	True	False	False
Smp_308140	Putative uridine phosphorylase	nanos-1+	0.0950354	2.88926	0.00512933	0	0	0.508086	0.152256	0.294892	0.397292	0.135725	26.2755	0.000315578	0	0	1.21886	0.227738	2.18465	1.0487	0.527103	True	False	False
Smp_124070	Venom allergen-like (VAL) 16 protein	nanos-1+	0	1.92968	0.0306395	0	0	0.174162	0.397751	0.107532	0	0	14.3566	0.397992	0	0	0.837102	2.46249	1.26397	0	0.549409	True	False	False
Smp_127820	n/a	nanos-1+	0.274284	6.09076	0.380059	0.488299	0.45427	1.49418	1.12685	0.990243	1.66238	0.299968	13.2837	0.201079	0.263333	0.544761	1.76588	0.592218	0.866363	3.52189	0.545062	True	False	False
Smp_059980	Arginase	nanos-1+	0.366395	5.00895	0.155347	0.117964	0.392686	1.14425	1.08402	2.99104	0.66662	0.126631	11.1546	0.0815921	0.0460694	0.0454567	0.697051	0.606615	4.62663	0.33402	0.792981	True	False	False
Smp_072500	n/a	nanos-1+	0	0.447635	0.00647249	0.0188684	0.0514507	0.0587408	0.168346	0.0904967	0.116902	0	10.7338	0.00162398	0.0146937	0.0354154	0.592646	1.87571	3.15463	0.505335	0.571855	True	False	False
Smp_161060	n/a	nanos-1+	0	0.561339	0	0	0	0.031795	0.0898805	0.0657423	0.113084	0	4.58632	0.00153443	0	0	0.0586545	5.865	2.09197	1.25355	0.541833	True	False	False
Smp_147890	Putative rootletin (Ciliary rootlet coiled-coil protein)	nanos-1+	0	1.22678	0.0823247	0.0657418	0.027027	0.0416528	0.163027	0.0817311	0	0.00277443	12.0549	0.485862	1.05095	0.00892059	0.045149	1.07948	1.95861	0.00357856	0.509342	True	False	False
Smp_135390	n/a	nanos-1+	0.379305	0.88863	0	0.0405561	0.136531	0.0672372	0.20459	0.116264	0.158748	4.7026	2.98081	0.000316634	0.247698	0.361632	0.033783	1.47339	2.40988	1.90431	0.536632	True	False	False
Smp_063520	Irx-related (irx)	nanos-1+	0	0.267875	0	0	0	0	0.0389721	0.0522164	0	0	38.891	0.00195189	0	0	0.0148293	0.261043	3.23402	0	0.52775	True	False	True
Smp_145580	Putative progesterone-induced-blocking factor	nanos-1+	0	0.937766	0.0288249	0.0776475	0.0349319	0.134578	0.221206	0.251326	0.0322581	0	16.8267	0.00613489	0.163896	0.0030784	0.135414	2.67774	2.07753	0.00222342	0.515537	True	False	False
Smp_051920	Nanos-type domain-containing protein (nanos-2)	δ'	1.09564	4.91733	8.56933	0.704083	1.80398	4.72689	4.62737	4.91518	4.75763	0.0989875	0.765967	3.2273	0.0658761	0.344324	0.787281	0.888704	1.13346	0.745647	0.695321	True	True	False
Smp_142820	n/a	δ'	0	1.24412	2.71959	0.0363254	0.0484454	1.44506	1.20536	1.33599	1.08712	0	1.9652	3.80442	0.00230963	0.00249483	0.930437	0.689425	0.983488	0.681992	0.546065	True	True	False
Smp_146420	Putative spindle assembly checkpoint component MAD1 (Mitotic arrest deficient protein 1)	δ'	0.187443	1.11785	2.7376	0.150039	0.191169	1.1296	1.81137	1.87291	1.47112	0.0580331	0.680752	2.28656	0.0579573	0.0532702	0.368028	1.49393	1.77162	0.744193	0.529365	True	False	False
Smp_245590	n/a	δ'	0	2.2551	2.79632	0.270232	0.203791	1.66777	1.70604	1.81495	0.956065	0	2.02493	2.09827	0.170219	0.0572261	1.20208	1.2712	1.12179	0.478254	0.503383	True	True	False
Smp_139530	Cellular tumor antigen P53, putative	δ'	0.144722	0.523435	3.87255	0.623008	0.478422	2.51804	2.49211	2.6508	4.33211	0.015986	0.0482233	2.48367	0.14674	0.113935	0.987899	0.806011	1.13487	2.64486	0.548165	True	False	True
Smp_247940	n/a	δ'	2.92806	0.651696	2.83058	0.256834	0.393412	2.73825	2.21385	2.98789	1.84365	1.26537	0.116033	1.99591	0.0358254	0.13248	1.10511	0.789578	1.61644	0.636103	0.500636	True	False	False
Smp_142120	Achaete-scute transcription factor-related (astf)	εα	0.0200628	0	0.174793	2.24253	0.147951	0.648261	0.393659	0.584076	0.917521	0.000332861	0	0.19775	10.4399	0.0178483	0.520342	0.293177	0.614715	1.16329	0.590039	True	True	True
Smp_331570	n/a	εα	0.187242	1.74903	0.558623	3.78514	2.84387	1.38563	1.44567	1.25092	1.93666	0.0497789	0.575663	0.290871	4.15986	1.45175	0.80194	0.729697	0.551497	2.05519	0.539241	True	True	False
Smp_034660	Cytohesin-related guanine nucleotide-exchange protein	εα	0.456672	0.299643	0.627064	4.75414	6.5477	2.23024	2.10005	2.1159	2.7328	0.269399	0.0283002	0.152953	2.31276	4.53146	1.10399	0.721541	0.799285	1.2014	0.618471	True	True	False
Smp_341460	n/a (bhlh)	εα	1.25813	0	0.125441	2.73189	6.47209	1.45566	1.39607	1.45955	1.91313	0.798076	0	0.0522503	2.4473	5.32111	0.574835	0.664481	0.942639	1.25202	0.620891	True	True	False
Smp_055240	Putative cadherin	εα	0.0293915	0	0.130738	1.28705	0.474274	1.25869	2.20235	0.640023	0.498822	0.00141661	0	0.328732	2.97869	0.229665	1.06469	2.04097	0.535378	1.55586	0.526848	True	False	False
Smp_045470	Homeobox protein prospero/prox-1/ceh-26,putative	εβ	0.0506329	0	0.00512933	0.0279182	8.94967	1.01048	0.690463	0.473762	1.10555	0.0018807	0	0.000106919	0.000643588	47.8047	0.783703	0.486375	0.329937	0.751163	0.868777	True	False	True
Smp_171130	Glial cells missing related	εβ	0	0	0.0370305	0.488695	6.20743	0.880576	0.754432	0.434017	0.639929	0	0	0.0187263	0.590136	19.9943	1.02091	0.891473	0.46524	0.638591	0.740263	True	True	True
Smp_341460	n/a (bhlh)	εβ	1.25813	0	0.125441	2.73189	6.47209	1.45566	1.39607	1.45955	1.91313	0.798076	0	0.0522503	2.4473	5.32111	0.574835	0.664481	0.942639	1.25202	0.620891	True	True	False
Smp_034660	Cytohesin-related guanine nucleotide-exchange protein	εβ	0.456672	0.299643	0.627064	4.75414	6.5477	2.23024	2.10005	2.1159	2.7328	0.269399	0.0283002	0.152953	2.31276	4.53146	1.10399	0.721541	0.799285	1.2014	0.618471	True	True	False
Smp_135560	Putative collagen alpha-1(I) chain	troponin+	0.032721	0.105592	0.0283004	0.0156535	0.0693146	6.23717	0.580559	0.42809	0.0322581	0.000685296	0.00452307	0.00143237	0.000483702	0.00528782	120.19	0.126133	0.140912	0.000707128	1	True	False	False
Smp_123830	Putative collagen alpha-1(V) chain	troponin+	0.0253165	0.0698639	0.0656485	0.155313	0	5.06422	0.340581	0.154377	0.0557973	0.000928268	0.00204208	0.0259056	0.0589176	0.000198905	158.075	0.134787	0.0177148	0.00239475	1	True	False	False
Smp_136710	Calcium-transporting ATPase	troponin+	0.0200628	0.21652	0.0775147	0.0429947	0	4.82939	0.331809	0.127446	0.178069	0.000552822	0.0285997	0.0280837	0.00328286	0.000592305	180.402	0.0756247	0.0607603	0.0374959	1	True	False	False
Smp_147680	Putative ef hand containing protein	troponin+	0.536246	0	0.156334	0.0636108	0.146294	6.09273	0.521088	0.392963	0.432542	0.122633	0	0.0371487	0.00384551	0.015342	93.6083	0.145785	0.0883214	0.16427	1	True	False	False
Smp_170340	Putative collagen alpha-1(V) chain	troponin+	0.908994	0.0810811	0.056356	0.0619615	0.0214184	6.27921	0.448992	0.462245	0.226456	0.334687	0.00325836	0.00189555	0.011665	0.000396709	67.4559	0.206761	0.151716	0.0956781	1	True	False	False
Smp_196840	n/a	troponin+	0.0895799	0.55591	0.0908964	0.0281847	0.133216	4.2842	0.372085	0.276696	0.108072	0.0431592	0.614668	0.0511066	0.00226858	0.042783	76.8859	0.213488	0.0609943	0.0427653	1	True	False	False
Smp_197370	n/a	troponin+	0	0	0.0465568	0.0974496	0.0214184	5.34966	0.710479	0.269361	0.104707	0.000169869	0	0.00304469	0.0324478	0.000364006	96.3442	0.303623	0.06204	0.00701338	1	True	False	False
Smp_242240	n/a	troponin+	0.0293915	0	0.0500942	0.0601774	0	3.85708	0.332454	0.122276	0	0.00185906	0	0.00507981	0.00489434	0	132.074	0.122269	0.117957	0	1	True	False	False
Smp_126240	Titin, putative	troponin+	0.268659	0.194586	0.194855	0.112762	0.346589	7.28976	1.01421	0.732171	0.646515	0.0499905	0.00615902	0.0184544	0.0268967	0.0512409	49.5593	0.229877	0.305232	0.0322634	1	True	False	False
Smp_213910	n/a	troponin+	0.110307	0.335618	0.055745	0.071752	0.0714244	4.58175	0.250435	0.240175	0.264049	0.017629	0.144663	0.0111475	0.0342198	0.0143515	67.5663	0.236035	0.0941495	0.476408	1	True	False	False
Smp_087250	Putative crp1/csrp1/crip1	troponin+	0.0790877	0.122258	0.122596	0.15527	0.24876	4.40966	0.393288	0.266795	0.400224	0.0316631	0.0204061	0.0680643	0.108451	0.160748	50.7448	0.186747	0.126018	0.336502	1	True	False	False
Smp_164590	Putative collagen alpha-1(V) chain	troponin+	0	0.112701	0.0317598	0.0527136	0.135173	3.92981	0.318819	0.232197	0	0.00049572	0.00872595	0.00359684	0.00764384	0.0944794	159.93	0.103342	0.0738154	0.000639396	1	True	False	False
Smp_018250	Putative troponin I (troponin)	troponin+	0.167567	0.0428368	0.321913	0.224825	0.198876	6.20071	0.787574	0.791948	0.440137	0.0450405	0.000902577	0.12045	0.0311024	0.0237672	41.4451	0.22183	0.252836	0.232023	1	True	False	False
Smp_022340	Putative pdz and lim domain protein	troponin+	0.237184	0.116809	0.143213	0.167069	0.210603	4.92374	0.565609	0.419766	0.598897	0.141631	0.0108378	0.0840871	0.173864	0.0923811	34.5849	0.248026	0.184477	0.498917	1	True	False	False
Smp_086330	Transgelin	troponin+	0.11736	1.04695	0.202954	0.144878	0	4.89217	0.703042	0.773205	0.579209	0.134605	0.671615	0.110343	0.0521671	0	23.2878	0.309672	0.487304	0.275777	0.99788	True	False	False
Smp_343740	Putative collagen alpha-1(V) chain	troponin+	0.145082	1.11668	0.204722	0.248081	0.33434	4.85311	0.796933	0.250895	0.613866	0.0143295	1.15334	0.0302792	0.069503	0.298889	34.2179	0.555167	0.0670134	0.183515	0.979449	True	False	False
Smp_213900	n/a	troponin+	0.136883	0.542148	0.0591852	0.0659617	0.0527958	3.59791	0.207499	0.21339	0.117206	0.0118643	0.792954	0.013888	0.0633665	0.0100341	47.9706	0.156288	0.279303	0.0225589	0.951575	True	False	False
Smp_153170	Serine/threonine kinase	troponin+	0.0919846	0.292264	0.157422	0.142492	0.0649643	4.78429	0.52015	0.403316	0.313534	0.0130901	0.0908021	0.0636595	0.0237238	0.00571138	68.3678	0.165966	0.162205	0.0843824	0.964594	True	False	False
Smp_347460	n/a	troponin+	0.267531	0	0.0620507	0.238667	0.189327	4.77055	0.616259	0.326212	0.649839	0.255428	0	0.00586485	0.199619	0.0752032	34.8311	0.400893	0.146495	0.431571	0.965268	True	False	False
Smp_068280	Putative prolyl 4-hydroxylase alpha subunit 1	troponin+	2.24037	0.224917	0.125692	0.0417157	0.0728692	4.35354	0.427185	0.732202	0.214169	1.28187	0.0213937	0.0124751	0.046848	0.00286421	19.8444	0.247877	0.639949	0.0663246	0.994195	True	False	False
Smp_105020	Putative titin	troponin+	0.231848	0.346448	0.0875554	0.0942156	0.333457	4.20622	0.653426	0.29981	0.272614	0.078384	0.289353	0.0548862	0.120958	0.229423	32.3411	0.66548	0.0892272	0.0554706	0.950624	True	False	False
Smp_006860	n/a	troponin+	0.386875	0.12551	0.0796661	0.0816116	0.116564	4.05074	0.448291	0.471958	0.139183	0.243604	0.0227879	0.0319071	0.0489967	0.184347	24.798	0.343651	0.562627	0.0568934	0.956364	True	False	False
Smp_304000	n/a	troponin+	0.087429	0.182565	0.243209	0.291624	0.475857	6.21496	0.821292	0.871557	0.736432	0.0103649	0.0161252	0.043762	0.0320362	0.0521183	46.4682	0.246713	0.247293	0.31221	0.978288	True	False	False
Smp_245820	Kettin/titin-related protein	troponin+	0.104524	0.0428368	0.277184	0.202353	0.264842	4.84966	0.815608	0.559221	0.613626	0.00999016	0.00118731	0.130764	0.063916	0.339383	24.7264	0.528432	0.299936	0.2335	0.95909	True	False	False
Smp_045220	Putative myosin light chain 1	troponin+	0.828691	0.287008	0.375291	0.297022	0.353108	6.38669	1.51434	1.34354	0.916485	0.320239	0.0357345	0.11121	0.0554457	0.164103	18.6647	0.432936	0.507351	0.672616	0.991521	True	False	False
Smp_347550	n/a	troponin+	0.116575	0	0.0213589	0.059279	0.0602626	2.31087	0.163276	0.0796046	0.0255639	0.0662405	0	0.0171005	0.0209877	0.0192233	88.4851	0.385788	0.0133327	0.00315294	0.8999	True	False	False
Smp_078690	Calponin	troponin+	0.358131	0.349875	0.301283	0.600677	0.419036	5.32303	0.957362	0.717974	0.897431	0.0102257	0.149991	0.0660058	0.0873723	0.266741	40.4847	0.214944	0.210779	0.304124	0.925471	True	False	False
Smp_126480	Calponin	troponin+	0.0253165	0.299428	0.0984497	0.0863275	0.136882	3.80333	0.423435	0.333869	0.43653	0.00180683	0.420523	0.115282	0.138166	0.0433298	36.9956	0.249587	0.201946	0.13754	0.908203	True	False	False
Smp_065210	n/a	troponin+	0.119373	0.590891	0.0477092	0.0760805	0	3.90997	0.436312	0.440071	0.290913	0.0232251	0.632717	0.0399848	0.0162044	0	18.1096	0.517147	0.762649	0.226189	0.903836	True	False	False
Smp_075770	n/a	troponin+	0.195812	0.118711	0.164754	0.345615	0.150715	3.98404	0.504853	0.267062	0.235302	0.0907872	0.0099997	0.0553065	0.336246	0.0616723	41.1944	0.255672	0.103082	0.0514046	0.902794	True	False	False
Smp_020550	Low-density lipoprotein receptor (Ldl)	troponin+	0	0.77362	0.064868	0.0532347	0	3.68619	0.426854	0.177457	0.0374505	0	0.47963	0.0295985	0.00913286	0	72.9142	0.310698	0.078286	0.00282027	0.905234	True	False	False
Smp_154600	Carboxylic ester hydrolase	troponin+	0.0537712	0	0.10058	0	0.0214184	2.67904	0.160503	0.223333	0	0.0150888	0	0.223956	0.000254568	0.00170043	31.8713	0.356248	0.295549	0	0.888403	True	False	False
Smp_171780	n/a	troponin+	2.49158	0.116809	0.16207	0.213164	0.280295	5.34436	0.836405	0.947414	0.651382	1.23882	0.00798883	0.0552355	0.0378328	0.13403	18.6355	0.347913	0.472186	0.46023	0.935636	True	False	False
Smp_132670	Myosin regulatory light chain, putative	troponin+	0.481061	0.863249	0.579114	0.582241	0.709698	6.83632	1.8002	1.31031	0.881718	0.07145	0.084596	0.136176	0.181123	0.2142	19.4071	0.675118	0.330381	0.191018	0.95183	True	False	False
Smp_311170	n/a	troponin+	0	0.411299	0	0.0162215	0	2.17405	0.135038	0.0560602	0.116594	0	0.458676	0.0003094	0.00279452	0	131.267	0.0778416	0.0564578	0.282353	0.856783	True	False	False
Smp_045300	n/a	troponin+	0	0.21697	0.00647249	0.0712028	0.0921646	1.95928	0.181005	0.0732456	0.244148	0	0.895479	0.00195836	0.251274	0.185421	27.0659	0.42	0.0985572	1.05556	0.852891	True	False	False
Smp_159600	Putative collagen alpha chain	troponin+	0.0601884	0.580082	0.0523344	0.00904977	0.0872896	3.15731	0.23074	0.13045	0.213829	0.00947218	0.625861	0.0293519	0.00303883	0.126917	63.377	0.228854	0.0884161	0.268298	0.870203	True	False	False
Smp_306800	Putative guanine-nucleotide-exchange-factor	troponin+	0.0293915	0.108108	0.0447628	0.0657039	0.0968909	2.88651	0.457185	0.203459	0.281575	0.00516237	0.0340899	0.00617201	0.00830855	0.0154952	25.3004	1.01451	0.257389	0.296735	0.867327	True	False	False
Smp_157670	n/a	troponin+	0.0420497	0.174579	0.0468992	0.0105065	0	2.74627	0.191235	0.278621	0.282923	0.00921603	0.177102	0.0183538	0.00147794	0.000986958	34.7452	0.155134	0.517474	0.392837	0.853727	True	False	False
Smp_344820	n/a	troponin+	0.0685847	0.144799	0.211959	0.266611	0.546414	5.80807	1.01618	0.998926	0.831436	0.00874802	0.0198164	0.0500797	0.0459146	0.417826	22.5414	0.360044	0.569037	0.294927	0.909328	True	False	False
Smp_341900	n/a	troponin+	0	0	0.0553388	0.035939	0	2.56937	0.189496	0.111039	0	0	0	0.0596236	0.0165615	0.00119894	89.9081	0.149051	0.125	0	0.83491	True	False	False
Smp_144130	Septate junction protein	troponin+	0	0	0.0275333	0	0	1.42904	0.0596703	0.0119102	0	0	0.00440873	0.161799	0	0	83.5788	0.23449	0.00309386	0	0.807973	True	False	False
Smp_179810	Troponin t, invertebrate, putative	troponin+	0.499732	0.663743	0.729036	0.500039	0.852912	7.26787	2.17729	1.56837	1.63993	0.119034	0.143154	0.144291	0.219603	0.246912	17.0299	0.534966	0.414534	0.480519	0.91093	True	False	False
Smp_163570	Ryanodine receptor related	troponin+	0.0580375	0.748101	0.167386	0.375234	0.166267	4.87083	0.6966	0.730435	0.854878	0.00331217	0.499789	0.0395678	0.266872	0.0310161	18.0972	0.464869	0.51635	0.571294	0.866292	True	False	False
Smp_042340	Catenin and plakophilin, putative	troponin+	0.0420497	0.136335	0.0289402	0.0506661	0.122696	2.37642	0.247383	0.237034	0	0.0109075	0.0768901	0.0210347	0.215696	0.653843	18.05	0.208231	0.798325	0.0014061	0.825708	True	False	False
Smp_332310	Regulator of G protein signaling 3, rgs3,putative	troponin+	0	0	0.0176681	0.0266183	0.027027	1.7397	0.106421	0.0354212	0	0.00210742	0	0.020781	0.0394841	0.00677544	140.72	0.193366	0.0205421	0	0.80718	True	False	False
Smp_139200	Nuclear hormone receptor nor-1/nor-2, putative	troponin+	0	0	0.028333	0.085052	0	2.43353	0.124713	0.0278385	0	0	0	0.017964	0.140468	0.00169529	141.113	0.0529111	0.0401634	0	0.817056	True	False	True
Smp_035210	n/a	troponin+	2.86206	0.411671	0.463031	0.315621	0.315256	6.5475	1.65219	1.16122	1.06089	1.34395	0.0338989	0.0810373	0.0857224	0.020927	16.0455	0.585343	0.346362	0.698139	0.881192	True	False	False
Smp_145140	Protein Wnt	troponin+	0	0	0	0.00717178	0	1.32352	0.0158496	0.0289281	0	0	0	0	0.00402896	0	564.209	0.0136011	0.0372323	0	0.784085	True	False	False
Smp_038440	Putative heart-specific myosin light chain phosphatase small subunit	troponin+	0.0855049	0.227395	0.0542218	0.0696229	0	3.05329	0.456027	0.467221	0.337425	0.0109913	0.0483894	0.0117465	0.0589328	0	18.7266	0.544965	0.499307	1.58186	0.821901	True	False	False
Smp_156150	Calcium-activated potassium channel	troponin+	0.0420497	0	0.0346321	0.0235722	0	1.92666	0.186582	0.134931	0.114988	0.0226996	0	0.106607	0.0292432	0	26.4958	0.361938	0.513872	0.120855	0.78518	False	False	False
Smp_247430	n/a	troponin+	0.055599	0	0.0230049	0.0372345	0	2.71666	0.733501	0.153898	1.08772	0.0220128	0	0.0315128	0.0341284	0.00112175	15.2829	1.40009	0.242513	1.4621	0.829373	False	False	False
Smp_161510	n/a	troponin+	0.328514	0	0.0146394	0.102887	0.19601	2.46606	0.308669	0.116753	0.0557973	0.704193	0	0.00487177	0.47612	0.380415	17.3544	0.606305	0.264661	0.0122709	0.787973	False	False	False
Smp_144220	Glycine amidinotransferase	troponin+	0	0	0.0433858	0.0436455	0	1.61745	0.144953	0.140605	0.168717	0	0	0.0647397	0.126008	0	17.8449	0.385646	0.304946	2.92961	0.778023	False	False	False
Smp_336730	n/a	troponin+	0	0	0.0900929	0.108916	0.0214184	2.7439	0.343584	0.223081	1.70053	0	0.00347174	0.125534	0.0328438	0.00169086	20.6022	0.155923	0.141688	4.24505	0.834064	False	False	False
Smp_015670	Putative paraxis	troponin+	0.656017	0	0.0427382	0.227888	0.0993071	1.98914	0.284402	0.285716	0.304627	3.21305	0	0.0282212	0.414777	0.0902049	3.95538	0.32875	1.66364	1.33084	0.778728	False	False	False
Smp_125730	n/a	troponin+	0.955796	0	0.0909752	0.261808	0.293025	4.25382	0.568178	0.794112	1.52225	0.964379	0	0.0157388	0.307152	0.0687687	10.8943	0.534894	0.75473	0.966053	0.821236	False	False	False
Smp_047460	Metalloendopeptidase	troponin+	0	0	0.046391	0	0	1.42541	0	0.064782	0	0	0	0.144183	0	0	96.6158	0.00197315	0.123193	0	0.757518	False	False	False
Smp_059170	Putative troponin I	troponin+	0.229286	0.380903	0.104848	0.00717178	0.027027	2.40182	0.317094	0.195586	0.250388	1.06135	1.00582	0.0919147	0.000937562	0.00626335	18.7581	0.668574	0.264558	0.170878	0.775852	False	False	False
Smp_121780	Serine/threonine kinase	troponin+	0.0706957	0.220263	0.16124	0.194857	0.0833774	2.47376	0.545612	0.276121	0.263606	0.0166672	0.703715	0.164826	0.218274	0.0142833	18.0006	0.615707	0.378776	0.11947	0.763951	False	False	False
Smp_052230	Putative kunitz-type protease inhibitor	troponin+	0.0253165	0	0.0265362	0.0135747	0	1.41976	0.0493054	0.00996678	0	0.00697453	0	0.0497043	0.00671797	0	184.578	0.136945	0.00410168	0	0.746333	False	False	False
Smp_151600	Putative neuronal calcium sensor	troponin+	0.0420497	0	0.0250967	0.0640145	0	1.89677	0.13136	0.201225	0	0.0273694	0	0.020831	0.0550837	0	29.3572	0.723366	0.313241	0	0.758138	False	False	False
Smp_033040	Putative l-lactate dehydrogenase	troponin+	1.02746	1.20117	0.149862	0.0564901	0.134653	3.16394	0.731966	0.738141	0.618644	1.50852	1.80747	0.0427906	0.066952	0.127893	7.91755	0.779542	0.801606	0.866655	0.787951	False	False	False
Smp_000100	Filamin	troponin+	1.65757	0.49664	0.285048	0.46318	0.729562	4.52718	2.0841	0.78501	0.383541	1.2523	0.258028	0.12355	0.233405	0.200957	11.5793	1.06095	0.321164	0.0791564	0.820611	False	False	False
Smp_167650	n/a	troponin+	0	0	0.0102587	0.0135747	0	2.32877	0.205442	0.0498195	0.0697085	0.00153557	0	0.00262076	0.00345027	0.00164525	112.638	0.348678	0.0183601	0.0158548	0.753731	False	False	False
Smp_069240	Potassium channel protein; Potassium channel protein; Putative voltage-gated potassium channel; Putative voltage-gated potassium channel	troponin+	0	0	0.0304785	0.0310876	0.0467491	1.37507	0.141836	0.0735097	0.0791434	0	0	0.0458815	0.044348	0.0368093	49.2771	0.19758	0.297027	0.0487538	0.732703	False	False	False
Smp_084090	Putative junctophilin	troponin+	0.262825	0.118711	0.0446755	0.123392	0	2.37121	0.350657	0.239883	0.171441	0.5058	0.0336261	0.0140071	0.321636	0.000779216	22.5115	0.559317	0.283333	0.0696274	0.747494	False	False	False
Smp_001100	n/a	troponin+	0.124467	0.0540541	0.0367842	0.0872101	0	2.29443	0.345578	0.284964	0.242205	0.0796472	0.00811436	0.0110401	0.173172	0.000987841	45.8754	0.16681	0.268829	0.124352	0.744849	False	False	False
Smp_022890	n/a	troponin+	0.130107	0	0.00970874	0.0162215	0.0798229	1.55228	0.265354	0.0776358	0.0374505	0.653226	0	0.00323821	0.00340993	0.0276807	16.7383	1.69393	0.190189	0.00783199	0.735073	False	False	False
Smp_335200	n/a	troponin+	0.0253165	0	0	0	0	2.07155	0.433758	0.135551	0	0.00991609	0.00545125	0	0.000794973	0	43.0691	0.588747	0.225378	0.00319617	0.75545	False	False	False
Smp_135140	Putative high voltage-activated calcium channel beta subunit 1	troponin+	0.0527839	0.675573	0.0464012	0.0731671	0.070398	1.91582	0.228391	0.146205	0	0.0264124	4.4074	0.035392	0.115292	0.0600281	14.4861	0.708372	0.387056	0	0.740711	False	False	False
Smp_093980	n/a	troponin+	0.242461	0	0	0	0	1.27481	0.0852705	0.0337243	0	2.52703	0	0	0	0	29.7708	0.262704	0.104852	0	0.72524	False	False	False
Smp_161790	n/a	troponin+	0	0	0.00751433	0.0514313	0	1.90805	0.208158	0.119481	0.380397	0	0	0.00473627	0.0940783	0	52.3729	0.329885	0.141939	0.378239	0.723673	False	False	False
Smp_076400	Universal stress protein G, putative	troponin+	0	0	0.0796817	0.0105065	0	1.81739	0.380869	0.135302	0	0	0	0.282126	0.00211843	0	15.9047	1.61585	0.136454	0	0.736538	False	False	False
Smp_342760	n/a	troponin+	0	0	0.00512933	0	0.0794952	1.50419	0.387744	0.11364	0.132954	0.00123107	0	0.000787526	0	0.0768091	27.1446	1.01633	0.173488	0.489892	0.731644	False	False	False
Smp_345430	n/a	troponin+	0	0.253144	0.0137473	0.0321653	0.0859129	1.74469	0.495187	0.103459	0	0	2.17436	0.00545673	0.0132404	0.127114	12.6606	1.55878	0.415908	0	0.756108	False	False	False
Smp_345440	n/a	troponin+	0.818628	0.899154	0.635679	1.29019	0.905757	5.21738	1.36982	1.21029	1.33686	0.27142	0.149322	0.15234	0.664287	0.384705	11.3486	0.500362	0.377226	0.897943	0.75554	False	False	False
Smp_126420	n/a	troponin+	0	0	0.0249874	0.0408752	0.0593556	1.71452	0.133374	0.0922038	0.0322581	0	0	0.0901725	0.351946	0.016871	31.2337	0.282156	0.239329	0.0126896	0.718911	False	False	False
Smp_150640	n/a	troponin+	0.124941	0.721636	0.192228	0.276401	0.180504	3.35901	1.36878	0.776435	0.46157	0.013525	0.255962	0.129446	0.301622	0.0301512	9.50967	1.17355	0.626733	0.882229	0.812438	False	False	False
Smp_096410	Putative calmodulin; Similar to 16 kDa calcium-binding protein	troponin+	0.0200628	0	0	0	0.0527958	1.51633	0.186168	0.091112	0.0672569	0.00729371	0	0.00155507	0.000779764	0.0156358	28.5214	0.52469	0.518128	0.0534138	0.714504	False	False	False
Smp_125480	n/a	troponin+	0.0621125	0	0.0225055	0.0675532	0.13733	2.07243	0.198519	0.138634	0.268535	0.0359132	0	0.00893615	0.0285055	1.58961	21.1402	0.252603	0.309399	1.21622	0.717442	False	False	False
Smp_011560	Putative tetraspanin	troponin+	1.83769	1.81376	1.09241	0.520667	0.457778	5.18362	1.33185	1.33543	0.887934	0.915787	0.51327	0.506178	0.178813	0.248994	8.894	0.429711	0.655295	0.203143	0.754223	False	False	False
Smp_344460	n/a	troponin+	0.0453793	0	0	0	0.027027	2.03581	0.414435	0.094714	0	0.0100105	0.00366856	0.000711161	0.000534998	0.00536118	33.3936	1.03294	0.133444	0	0.72346	False	False	False
Smp_314500	n/a	troponin+	0.175596	0.489327	0.0407402	0.0309181	0.251374	2.90518	0.527439	0.210878	0.0791434	0.182521	0.497851	0.0239705	0.00954783	0.496649	20.1571	0.681024	0.454615	0.0168742	0.727405	False	False	False
Smp_334450	n/a	troponin+	0	0.149285	0.032865	0.0535282	0	0.998517	0.0835163	0.0167588	0	0	0.214555	0.0347943	0.109979	0	132.174	0.0978375	0.00666169	0	0.69248	False	False	False
Smp_247410	n/a	troponin+	0.100389	0	0.0528326	0	0	1.38988	0.0732418	0.0550454	0.136376	0.721285	0	0.0926743	0.000907313	0	32.186	0.241286	0.0925267	1.35291	0.692274	False	False	False
Smp_126540	n/a	troponin+	0	0.819442	0.0663823	0.00904977	0.0214184	2.5368	0.935797	0.377961	0.129482	0.000659729	0.513234	0.0565413	0.00105842	0.00141375	14.7724	1.68696	0.315299	0.223422	0.745179	False	False	False
Smp_340130	Calcium-binding protein, putative	troponin+	7.32733	0.0627548	0.902777	0.316326	0.553841	7.35686	2.14046	1.97734	1.92217	3.59174	0.00065207	0.173413	0.0511642	0.0652015	6.70669	0.696009	0.785804	0.432406	0.917586	False	False	False
Smp_139330	NAChR subunit (ShAR1-beta-like)	troponin+	0.503228	0.214663	0.0381141	0.0327096	0	2.60749	0.99232	0.219325	0.0255639	1.41958	0.314068	0.00456529	0.0277662	0.000619314	9.93981	2.31127	0.243476	0.00149117	0.761052	False	False	False
Smp_021920	Putative paramyosin	troponin+	0.824169	1.19496	1.00244	0.898469	1.06425	7.70093	3.69792	2.26766	2.20836	0.121276	0.113557	0.130743	0.189011	0.169766	14.2377	0.899134	0.438687	0.480333	0.838653	False	False	False
Smp_340150	n/a	troponin+	0.0819713	2.28984	0.123926	0.113821	0.114863	3.47891	1.57092	1.00865	2.08281	0.0233296	1.76578	0.0573716	0.0422748	0.103538	6.12239	1.30013	1.16416	1.47508	0.814141	False	False	False
Smp_169360	Putative kinesin	troponin+	0.215232	0	0.0399348	0.105655	0	3.1911	1.5064	0.3344	0.264547	0.167548	0	0.00420745	0.177176	0.000681309	16.1779	1.57708	0.182395	0.431277	0.774873	False	False	False
Smp_071390	Adenylate kinase; Putative adenylate kinase	troponin+	0	0.728664	0.193048	0.16622	0.0593556	2.55926	1.68479	0.700857	0.683222	0.000386585	1.75049	0.118538	0.230446	0.00331408	4.22007	2.15808	0.998081	1.27245	0.765221	False	False	False
Smp_340270	n/a	troponin+	0.0200628	0	0.0272149	0	0	0.983713	0.015	0.0385779	0	0.00819619	0	0.0308187	0	0	75.5774	0.0133177	0.31328	0	0.671954	False	False	False
Smp_310170	n/a	troponin+	0.450813	1.38109	0.239779	0.464142	0.399774	5.38963	0.87078	2.58731	0.815932	0.212406	0.304929	0.0547161	0.155457	0.133393	9.1556	0.311555	1.69173	0.383717	0.869061	False	False	False
Smp_337350	n/a	troponin+	0	0.972128	0.0356486	0.0556253	0	2.08466	0.301316	0.240822	0.061409	0	0.677287	0.0141889	0.294652	0	18.9783	0.84375	0.347147	0.0202304	0.692696	False	False	False
Smp_176410	n/a	troponin+	0	0	0.0102587	0	0	1.33829	0.132406	0	0	0	0	0.00461401	0.000770576	0	163.126	0.263333	0.00105886	0	0.680349	False	False	False
Smp_147430	Putative glutamate receptor, kainate	troponin+	0.630112	0.294598	0.0547801	0.168705	0.262741	1.82338	0.565265	0.208844	0.131365	2.57012	0.0696121	0.245551	0.190063	0.431513	7.77009	1.10117	0.264581	0.417905	0.689227	False	False	False
Smp_139980	Putative ataxin 2-binding protein (Hexaribonucleotide binding protein 1)	troponin+	0.411129	0	0.0495636	0.0601865	0	2.01376	0.123518	0.217132	0.166392	0.318109	0	0.00863381	0.0744204	0	20.7114	0.163694	0.583759	1.57963	0.69445	False	False	False
Smp_347610	n/a	troponin+	1.19009	1.32868	0.888446	0.771805	1.26772	5.04118	1.7497	1.06211	1.08561	0.690953	0.346454	0.308654	0.362363	0.414726	11.0404	0.521465	0.436783	0.182179	0.704888	False	False	False
Smp_142880	n/a	troponin+	0.111322	0.147552	0.0631041	0.012703	0.0974251	1.93726	0.315683	0.137401	0.299873	0.162819	0.043632	0.0760379	0.00454353	0.0593172	16.0338	0.702285	0.573408	1.01858	0.683997	False	False	False
Smp_068510	Putative neuronal calcium sensor	troponin+	0.117271	0.403293	0.290491	0.181367	0.15802	4.71762	3.13243	1.05875	0.469885	0.026677	0.0965075	0.0999114	0.0642741	0.00929105	4.96755	5.20123	0.388737	0.0738617	0.89217	False	False	False
Smp_347690	n/a	troponin+	0.3381	0.166755	0.0367416	0.0105065	0.126424	2.36775	0.725083	0.260588	0.374919	0.84931	0.0358535	0.07833	0.00130625	0.589271	9.50127	1.77799	0.202622	1.43264	0.712387	False	False	False
Smp_157310	Putative lim domain	troponin+	0.0848157	0	0.0310556	0	0	1.34051	0.177553	0.0768428	0	0.17021	0	0.0929817	0	0	53.705	0.294542	0.152992	0.00211118	0.66641	False	False	False
Smp_153440	Neuropilin (Nrp) and tolloid (Tll)-like	troponin+	0	0	0.0199674	0	0	1.85863	0.434816	0.140459	0	0.00194321	0.00427484	0.00456242	0	0	22.237	0.929601	0.487555	0	0.693074	False	False	False
Smp_336620	n/a	troponin+	0	0	0	0.00717178	0.0313774	1.17132	0.0755837	0.0364264	0.0255639	0.00423777	0	0	0.00271975	0.0181749	57.9488	0.567585	0.0966665	0.0109347	0.668518	False	False	False
Smp_012810	Putative four and A half lim domains	troponin+	0	0	0.0831821	0.0162215	0.116165	2.25921	0.706133	0.357636	0.501471	0.00070638	0	0.0676155	0.00113327	0.29674	8.85488	1.66119	0.710029	1.13174	0.702524	False	False	False
Smp_164380	Putative camp-dependent protein kinase catalytic subunit	troponin+	0.281003	0	0.0602885	0.0256671	0.164382	1.62929	0.395528	0.501993	0.21532	0.139127	0	0.0700759	0.0133699	0.257386	5.979	0.994644	1.95965	0.646461	0.681747	False	False	False
Smp_175980	n/a	troponin+	0	0	0.030368	0	0.027027	1.6597	0.66466	0.123668	0	0	0	0.0689303	0.00118447	0.00593422	21.997	1.14316	0.298394	0.00476212	0.701036	False	False	False
Smp_244400	n/a	troponin+	0.275044	1.43443	0.215479	0.216555	0.262778	3.40614	2.55008	0.528619	0.588673	0.225461	1.24326	0.0892534	0.0725637	0.12135	5.06017	3.7857	0.405286	0.64008	0.809495	False	False	False
Smp_246970	n/a	troponin+	0	0	0.0186242	0	0	1.32203	0.541311	0.07282	0.0758135	0	0.0065071	0.00568352	0.00189822	0	18.518	2.11615	0.0771162	0.0996163	0.673351	False	False	False
Smp_332550	n/a	troponin+	0.0547079	0	0.024167	0.0198747	0	1.14633	0.110807	0.150313	0	0.03854	0	0.0273852	0.00650073	0.00216878	47.6839	0.158561	0.401298	0.00261089	0.650338	False	False	False
Smp_326120	n/a	troponin+	0	0	0	0.0353854	0	0.599824	0	0.0231036	0	0	0	0	0.454297	0	53.4633	0.00418266	0.1666	0.00748028	0.616474	False	False	False
Smp_034550	Putative alpha-actinin	troponin+	0.418862	0.591308	0.317779	0.409822	0.284822	2.58867	0.759816	0.696634	0.957171	0.442439	1.69032	0.420056	0.326339	0.124235	6.19516	0.448175	0.777577	1.72385	0.673323	False	False	False
Smp_122980	Kelch-like protein	troponin+	0.349137	0.234865	0.0651781	0.104484	0.0514507	2.29777	0.39571	0.151863	0	0.885263	0.840999	0.0286793	0.135449	0.0126569	24.2773	0.273921	0.350579	0.00117135	0.659844	False	False	False
Smp_343310	n/a	troponin+	0.0355361	0	0.0384601	0.00717178	0.0467491	1.39091	0.694156	0.167897	0	0.0115113	0	0.0296656	0.00184589	0.0205647	11.6501	1.87369	0.627184	0	0.668732	False	False	False
Smp_121190	Voltage-gated potassium channel,putative	troponin+	0.148838	0.123918	0.159881	0.0385859	0	1.6361	0.3586	0.201375	0	0.469178	0.052738	0.768065	0.125632	0	6.1448	0.854964	0.946455	0	0.654734	False	False	False
Smp_085540	Myosin heavy chain	troponin+	1.96471	1.89611	2.18666	2.20956	1.68925	10.2805	5.31684	4.29956	4.32022	0.0744147	0.0764597	0.115299	0.130308	0.0961667	16.9024	0.769249	0.439287	0.485095	0.815024	False	False	False
Smp_166960	Putative ubiquitin-protein ligase BRE1	troponin+	0.185911	0.600359	0.0414478	0.00717178	0.0467491	1.69013	0.262653	0.223581	1.6614	0.802483	2.15409	0.0323409	0.00247527	0.0206802	7.7835	0.359967	0.344312	6.9131	0.673665	False	False	False
Smp_141520	n/a	troponin+	0.312127	0	0.291329	0.0745159	0.316339	3.11893	1.55475	0.453975	0.362679	0.561511	0.00132996	0.250731	0.109135	0.937081	5.77942	2.35762	0.480581	0.183947	0.713248	False	False	False
Smp_020270	Voltage-dependent L-type calcium channel subunit alpha	troponin+	1.9747	1.30701	0.318076	0.422003	0.41281	2.95915	0.57534	0.63575	0.812002	3.67634	1.54224	0.25779	0.279433	0.260169	4.14507	0.481369	0.765189	1.38264	0.662443	False	False	False
Smp_247330	n/a	troponin+	0.0200628	0.209772	0.0785137	0.0332921	0	1.32224	0.144297	0.0513994	0	0.002327	0.560832	0.27536	0.0622631	0	35.1839	0.299572	0.112942	0	0.632339	False	False	False
Smp_267090	n/a	troponin+	0.693948	1.93653	0.183723	0.0657302	0.0214184	2.56682	0.776492	0.495699	0.419897	1.08074	2.81503	0.0903662	0.0627136	0.00258953	8.11135	1.13347	0.565336	0.598297	0.682855	False	False	False
Smp_175390	n/a	troponin+	0.0253165	0	0.0495855	0.00717178	0	1.55104	0.179002	0.0195437	0	0.00703894	0	0.023651	0.00150527	0	62.2647	0.602919	0.0307394	0.00605189	0.637093	False	False	False
Smp_099440	Putative bone morphogenetic protein antagonist noggin	troponin+	0.0379747	0	0.0246192	0.0143436	0	0.971939	0.228446	0.12235	0	0.0317475	0	0.0333264	0.0090516	0	12.0614	0.759253	1.29242	0	0.621635	False	False	False
Smp_247030	Putative protocadherin alpha	troponin+	0	0	0	0.0233933	0.0349319	1.69445	0.650087	0.127933	0.241615	0	0	0	0.00653069	0.00838262	7.08713	3.9186	0.330808	0.865055	0.659291	False	False	False
Smp_161210	n/a	troponin+	0	0.225039	0	0	0	0.971413	0.0520681	0.0449051	0.084644	0	2.17359	0.000623289	0.00187606	0.0031322	45.336	0.383335	0.0701791	0.140359	0.611789	False	False	False
Smp_136050	Putative leucine-rich repeat-containing protein	troponin+	0.0999344	0	0.0214542	0.0167441	0	0.960822	0.080429	0.163482	0	0.901693	0	0.0287648	0.0139651	0.00387774	14.6754	0.343852	1.05736	0	0.611582	False	False	False
Smp_310160	n/a	troponin+	0.345043	1.67079	0.476176	1.12326	0.985605	5.94551	1.49431	3.2531	1.53082	0.0540661	0.515518	0.0819539	0.274986	0.175652	8.37815	0.281011	1.66358	0.488966	0.803893	False	False	False
Smp_156540	Protein Wnt	troponin+	0	0.818934	0.0500866	0.00904977	0	2.39716	0.487628	0.282046	0	0.00154246	1.60448	0.0201671	0.00123728	0	19.1145	0.875096	0.44502	0	0.655094	False	False	False
Smp_130280	Cell polarity protein	troponin+	0.292338	1.04257	0.737877	1.15334	0.656976	4.91981	2.38781	1.48678	1.47425	0.108056	0.295916	0.272344	0.585053	0.284375	6.80231	1.2391	0.599672	0.490715	0.691098	False	False	False
Smp_150140	Putative pi3kinase	troponin+	0.264668	0.213044	0.098483	0.206755	0.10685	3.8047	3.48238	0.393379	0.493384	0.178881	0.04451	0.034652	0.0918335	0.0061886	6.25993	4.98053	0.178629	0.211741	0.8284	False	False	False
Smp_081470	n/a	troponin+	0.146016	0.0540541	0.0263084	0.0252713	0.0918164	2.09698	0.286044	0.173598	0.146053	0.235061	0.0116004	0.0222357	0.0266212	0.209407	34.3173	0.454241	0.266168	0.102455	0.627735	False	False	False
Smp_306200	n/a	troponin+	0.706515	0.506489	0.101439	0.130706	0.0349319	2.41857	0.578748	0.389873	0.338997	0.499425	0.478982	0.15738	0.403778	0.00548779	9.82807	1.11766	0.474052	0.270686	0.648369	False	False	False
Smp_332540	n/a	troponin+	0.0821754	0.0627548	0.0435944	0.143405	0.136531	2.99647	2.17423	0.954161	0.557597	0.016677	0.0045821	0.0111339	0.0970228	0.0374502	7.01218	2.11268	1.05517	0.336692	0.749166	False	False	False
Smp_063070	Putative rabb and C	troponin+	0	0.1964	0.0139868	0.0668094	0.0349319	1.59394	0.675045	0.186048	0.180421	0	0.0856395	0.00252218	0.0724388	0.00905155	14.6629	1.6267	0.246263	1.06996	0.648582	False	False	False
Smp_211020	n/a	troponin+	0	0	0.0357069	0.00904977	0.0214184	1.16812	0.0359984	0.0896272	0	0	0	0.0657546	0.00261146	0.0043597	57.9754	0.037619	0.358602	0.00262392	0.604499	False	False	False
Smp_132270	Putative poly(Rc) binding protien	troponin+	0.0580101	0.261074	0.0651384	0.0675331	0	1.14439	0.407438	0.146059	0	0.0374784	0.584933	0.0670375	0.0884532	0	13.8689	1.83542	0.258612	0.00603812	0.606234	False	False	False
Smp_162770	n/a	troponin+	2.39691	1.11965	0.22756	0.620571	0.762608	3.08634	1.21133	0.902337	0.583701	2.94619	0.534435	0.0541259	0.285695	0.772624	4.3412	1.48142	0.745525	0.202694	0.683268	False	False	False
Smp_031770	Tropomyosin-2	troponin+	2.04194	2.73787	1.84238	2.14052	1.9284	7.75888	3.07384	2.98981	3.73941	0.183569	0.203425	0.108788	0.184238	0.122319	25.2735	0.291393	0.318884	0.382728	0.652015	False	False	False
Smp_343300	n/a	troponin+	0.0788458	0	0.0225802	0	0	1.14701	0.197437	0.0969073	0	0.0762628	0	0.0143764	0.000937093	0	16.6569	0.366458	1.18944	0	0.599985	False	False	False
Smp_333070	n/a	troponin+	0.091504	0.901181	0.0655885	0	0	1.08632	0.205093	0.111749	0	0.296472	7.58166	0.262526	0	0.00209664	10.505	0.511608	0.342206	0	0.617105	False	False	False
Smp_049270	Putative heat shock protein	troponin+	0.683291	1.80328	0.924504	0.521887	0.487445	5.64655	3.04479	1.80299	2.51658	0.112592	0.625422	0.298713	0.137749	0.0698092	5.46992	1.90749	0.730283	1.18225	0.744655	False	False	False
Smp_141070	n/a	troponin+	0	0.202913	0	0	0.0611292	1.33459	0.376202	0.072089	0	0.00633483	1.30335	0.000675192	0.00101597	0.0749308	11.5481	2.86715	0.123129	0	0.623971	False	False	False
Smp_347790	n/a	troponin+	0.0453793	0	0.0223524	0.0536278	0.280143	1.52025	0.369139	0.154101	0.0374505	0.00991946	0.00436235	0.00592774	0.0429444	0.89701	14.3759	1.07956	0.569015	0.0127944	0.614281	False	False	False
Smp_068240	Putative zinc finger protein	troponin+	2.02941	0	0.0257229	0.0239158	0	1.22268	0.0478398	0.204027	0.221086	15.6408	0	0.0478216	0.0109965	0	4.97272	0.0110535	0.368363	0.294071	0.677165	False	False	False
Smp_301660	n/a	troponin+	0.0710723	0.0540541	0.0318675	0.02485	0	1.11477	0.15503	0.072755	0	0.120355	0.0219259	0.171013	0.0128119	0	29.2042	0.84932	0.0921555	0.00321252	0.598303	False	False	False
Smp_346610	n/a	troponin+	0.131219	0.598444	0.0167311	0.0310876	0.141782	1.96853	0.390107	0.92444	0.105965	0.0648427	0.951658	0.00176261	0.00989834	0.0354807	8.65026	0.37281	2.16141	0.0924246	0.681076	False	False	False
Smp_146840	Putative netrin	troponin+	0	0	0	0	0	1.091	0.179779	0.167695	0.131529	0	0	0	0	0	22.7143	1.13895	0.325362	0.170436	0.603881	False	False	False
Smp_121580	n/a	troponin+	0.100163	0.249036	0.0142146	0.0660096	0.0214184	1.5408	1.03178	0.236748	0.104707	0.204143	0.0722725	0.00143467	0.233462	0.00180189	4.21563	5.21825	0.511115	0.0969342	0.691761	False	False	False
Smp_302370	n/a	troponin+	0.092337	0.462453	0.130649	0.0272505	0.0681675	1.66124	0.16585	0.440109	0.270752	0.223424	2.72461	0.198451	0.0305626	0.0486115	8.64569	0.100474	1.23569	1.33074	0.618656	False	False	False
Smp_153780	Putative glutamate receptor, kainate	troponin+	0.333306	0.169876	0.0286464	0.0568038	0.104523	1.62579	0.671563	0.240863	0	0.753714	0.246136	0.0247784	0.241803	0.110601	7.81286	2.62545	0.34044	0	0.645602	False	False	False
Smp_314750	n/a	troponin+	0.173752	0.0428368	0.0612741	0.180379	0.0313774	3.9445	3.81242	0.979938	1.19114	0.0702278	0.00176878	0.0211461	0.110103	0.00114863	5.16458	3.68182	0.573355	1.24665	0.822849	False	False	False
Smp_305740	Putative nachr subunit	troponin+	0.0253165	0.241131	0.0331648	0.0374063	0.0784778	2.55036	1.96364	0.187959	0.155312	0.00192952	0.697117	0.0123811	0.016554	0.0386654	9.13908	4.01035	0.080592	0.0457145	0.778893	False	False	False
Smp_142700	Putative nachr subunit	troponin+	0	0	0	0.0370295	0.0313774	0.855739	0.0818974	0.0535624	0	0	0.0207287	0.00200897	0.232841	0.0202021	35.0811	0.163394	0.434038	0	0.569988	False	False	False
Smp_342110	n/a	troponin+	0.0401256	0	0.0163249	0	0.0635195	1.02027	0.0463222	0.0280771	0.0255639	0.021748	0	0.0186166	0	0.0730091	148.063	0.209318	0.0120049	0.0105111	0.566564	False	False	False
Smp_343120	n/a	troponin+	0.172934	0.595381	0.208564	0.388574	0.633328	3.72925	3.2874	0.778117	1.06639	0.00894537	0.298447	0.231769	0.398799	0.512853	3.90568	3.52322	0.388417	0.847061	0.79196	False	False	False
Smp_074150	Annexin	troponin+	0.115691	0.591151	0.0586555	0.0884927	0	2.3233	1.89682	0.592299	1.60294	0.0625268	1.40555	0.0387733	0.115705	0.000353205	3.67648	3.54412	0.485631	3.03598	0.774904	False	False	False
Smp_343700	n/a	troponin+	0.0718029	0.893994	0.175871	0.0482433	0.0941322	2.42866	1.55271	0.751299	0.195994	0.0326656	1.86169	0.0672278	0.00418718	0.0870367	4.27273	3.07941	1.10383	0.07172	0.671815	False	False	False
Smp_343680	n/a	troponin+	0.11739	0	0.122604	0.170167	0.027027	2.7301	2.11201	0.492296	0.252086	0.391903	0	0.275165	0.0735839	0.00332351	4.98794	3.94482	0.397082	0.135214	0.718016	False	False	False
Smp_031680	NAChR subunit (ShAR1-alpha-like)	troponin+	0.146291	0.211183	0.159755	0.169991	0.127285	1.07425	0.358934	0.318151	0	0.191666	0.141156	0.106342	0.332497	0.0876005	11.4867	0.837865	0.744946	0.00749889	0.567855	False	False	False
Smp_344400	n/a	troponin+	0.0790877	0	0.0102587	0.0290018	0.2589	1.58455	1.19161	0.15741	0.244517	0.0432931	0	0.00263261	0.0566442	0.370733	5.57742	4.17435	0.44588	0.601812	0.629424	False	False	False
Smp_266920	n/a	troponin+	0.05174	0	0.091396	0.0446203	0	0.792439	0.214692	0.0450786	0	0.0803513	0.0110005	0.211726	0.270632	0	10.8474	2.47533	0.0367026	0	0.560142	False	False	False
Smp_133600	UTP--glucose-1-phosphate uridylyltransferase	troponin+	0.105568	0.900458	0.0312099	0.176337	0.081681	1.79131	0.834992	0.487445	0.204125	0.0411463	1.26282	0.0156774	0.348102	0.0775844	6.84677	1.90641	0.739316	0.36055	0.619702	False	False	False
Smp_154730	Rna-binding protein musashi-related	troponin+	0.131494	0.852493	0.061719	0.0286871	0.171639	2.12574	1.00782	0.723631	0.398171	0.0583213	0.875913	0.0268514	0.0176192	0.0960808	6.03594	1.89613	1.35405	0.204084	0.669781	False	False	False
Smp_333600	p2X ATP gated ion channel	troponin+	0.11932	0	0.0391351	0.151581	0.115809	1.83572	1.11322	0.274322	0.36302	0.0717783	0	0.0044726	0.23422	0.168771	6.7432	3.4906	0.403167	0.183232	0.671378	False	False	False
Smp_043110	n/a	troponin+	0.392176	0.171347	0.130921	0.299838	0	3.16917	2.42557	1.08531	0.822445	0.29763	0.0380491	0.0591753	0.298212	0.000231416	3.66388	3.31279	0.882477	1.0849	0.749979	False	False	False
Smp_305490	n/a	troponin+	0.274166	0.620501	0.242495	0.0762813	0.208241	3.7906	2.30442	0.847384	2.25941	0.0306514	0.198747	0.102206	0.0262992	0.247383	5.74941	2.82411	0.529095	1.74712	0.730481	False	False	False
Smp_151310	Putative netrin	troponin+	0.0924529	0	0.0268731	0.0252713	0.0313774	0.80853	0.145145	0.0810888	0	0.289672	0	0.0327917	0.00582903	0.0097285	41.1616	0.56295	0.155201	0	0.553437	False	False	False
Smp_012380	Putative potassium channel beta	troponin+	0.0829695	0.165095	0	0.100677	0.0933364	1.20318	0.109364	0.149553	0.37103	0.324144	0.518812	0	0.668201	0.0477865	18.3059	0.222202	0.265162	0.961762	0.56121	False	False	False
Smp_124240	Putative sodium/potassium-dependent atpase beta subunit; Sodium/potassium ATPase1 beta subunit	troponin+	0.242459	0.581145	0.292404	0.267175	0.430923	3.52801	3.37394	0.894995	0.599326	0.10466	0.495536	0.0726535	0.123832	0.224881	4.60921	4.45893	0.471997	0.283439	0.787047	False	False	False
Smp_000320	Ndr family, putative	troponin+	0.108041	0.1964	0.0286464	0.012703	0	1.77757	0.914737	0.219393	0.276188	0.515887	0.461331	0.138041	0.00260835	0	7.72816	1.866	0.661016	0.648759	0.626639	False	False	False
Smp_158480	Putative amp dependent ligase	troponin+	0.0654421	0	0.0187099	0	0.118082	0.976607	0.301872	0.0389178	0.0483871	0.0778128	0	0.00689473	0.00138108	1.03638	9.73829	3.29873	0.0734579	0.019446	0.590055	False	False	False
Smp_155810	Putative cadherin	troponin+	3.32949	0.775325	0.0414685	0.0565083	0	2.07072	0.447404	0.443103	0.557717	8.57715	1.32682	0.00761847	0.0406337	0	4.45832	0.499351	0.591787	0.865473	0.711933	False	False	False
Smp_167400	Myogenic factor, putative	troponin+	2.34803	0	0.0349753	0.0233933	0.0574044	1.7757	0.413624	0.421068	0.27891	5.65483	0	0.00655373	0.00216177	0.0144447	3.93356	2.20112	0.58953	0.128146	0.624693	False	False	True
Smp_323920	n/a	troponin+	0.110821	0.867771	0.0799396	0.0188684	0	1.15998	0.292632	0.179144	0.127238	0.0737321	7.18561	0.145562	0.00471502	0.00196689	5.87126	1.1971	0.754287	0.572909	0.581068	False	False	False
Smp_141830	Transcriptional enhancer factor (Tef) related	troponin+	0	0.0856736	0.0584091	0.0257938	0.233218	1.63866	0.727972	0.308194	0.815875	0	0.0271943	0.398658	0.00705424	0.286661	6.98592	0.887622	0.884809	1.98761	0.601386	False	False	True
Smp_034850	Twik family of potassium channels-related	troponin+	0.234359	0	0.0165996	0.104375	0	1.21714	0.26589	0.0839171	0.0374505	1.86749	0	0.00832229	0.407994	0	12.2724	0.840928	0.346317	0.00697929	0.558673	False	False	False
Smp_156230	n/a	troponin+	0.250769	0.278357	0.245357	0.283102	0.267015	3.23866	0.993556	2.1246	0.968368	0.17658	0.0836966	0.11601	0.347905	0.0675313	4.59628	0.806885	2.09739	0.881202	0.710596	False	False	False
Smp_005720	Putative aquaporin-3	troponin+	0.376348	1.16172	0.788237	0.2707	0.357142	3.274	1.57833	1.10419	5.48681	0.150565	0.680974	0.1838	0.0885846	0.159479	3.26346	0.501828	0.66108	13.1912	0.802079	False	False	False
Smp_138510	n/a	troponin+	0.291789	0.325004	0.17867	0.0502411	0.225708	1.62003	0.846865	0.224025	0	0.562781	1.01534	0.291647	0.00767579	0.615645	6.70373	2.38562	0.324989	0.00220152	0.567078	False	False	False
Smp_091460	Glutamine synthetase	troponin+	1.48515	0.773497	0.453109	0.262842	0.308387	4.82684	3.34231	3.63037	0.823034	0.53486	0.136283	0.120148	0.110623	0.0403542	3.61914	1.72068	2.13035	0.157041	0.837698	False	False	False
Smp_310510	n/a	troponin+	0.0200628	0	0	0	0.0754725	1.49299	1.26138	0.303317	0	0.00350843	0	0	0.000562725	0.0887364	6.53769	3.63348	0.682701	0	0.656392	False	False	False
Smp_049740	n/a	troponin+	0.515439	0.379391	0.0139868	0.0725072	0.0895859	1.07892	0.296422	0.135143	0.0452799	1.67874	1.06009	0.00704978	0.471068	0.0634903	7.44109	1.51922	0.413629	0.0156941	0.547675	False	False	False
Smp_212760	n/a	troponin+	0.379572	0.213044	0.461688	1.54844	0.90049	2.82316	1.17469	1.05467	0.731256	0.133589	0.0621134	0.136972	1.92749	0.8871	4.94262	0.573616	0.682994	0.249282	0.580179	False	False	False
Smp_344890	n/a	troponin+	0	0	0	0.039337	0	0.558823	0	0.0289166	0	0.00442942	0	0	0.660391	0	26.4797	0	0.457324	0	0.518129	False	False	True
Smp_172810	Putative rhodopsin-like orphan GPCR	troponin+	0.321797	0.642904	0.349762	0.312115	0.325	1.8317	0.616496	0.628494	0.280036	0.13665	0.191991	0.18154	0.151072	0.154703	10.3994	1.07764	0.735404	0.146358	0.548167	False	False	False
Smp_333480	n/a	troponin+	0.0293915	1.08044	0.0126437	0.119453	0.0675676	1.39333	0.471772	0.484848	0.570573	0.00503176	3.89648	0.00386498	0.122349	0.0345568	6.26682	1.34885	0.918538	1.10519	0.575217	False	False	False
Smp_039300	Putative trim56 protein	troponin+	0.294905	0	0.0837839	0.0858488	0.105054	1.87354	0.513487	0.353058	0.0903279	0.520563	0	0.0814628	0.290904	0.0678994	8.71009	1.32223	0.786086	0.0830352	0.557719	False	False	False
Smp_126360	n/a	troponin+	0.0200628	0	0	0.0143436	0	0.823755	0.01	0.0295307	0	0.0101125	0	0.00143709	0.00649223	0	361.792	0.00729511	0.0626234	0	0.531246	False	False	False
Smp_143130	Putative four and A half lim domains	troponin+	0.166517	0.409203	0.0869288	0.170178	0.110337	2.35492	2.24503	0.477275	0.264085	0.0717922	0.519556	0.0671294	0.296757	0.163706	4.16965	4.64288	0.464879	0.112591	0.697807	False	False	False
Smp_043670	ATP-dependent 6-phosphofructokinase	troponin+	0.39089	1.27396	0.307402	0.26189	0.0405405	2.91751	1.96377	1.26789	0.790817	0.738907	1.99601	0.139242	0.217028	0.00296294	3.9224	2.19362	0.897717	0.812806	0.688079	False	False	False
Smp_057530	Subfamily S9B unassigned peptidase (S09 family)	troponin+	0.0706957	0	0.0827904	0.0222031	0.110269	1.80748	1.04107	0.216158	0	0.0319921	0.0039032	0.786027	0.00626773	0.0667647	7.09701	2.09135	0.294107	0	0.639285	False	False	False
Smp_241470	n/a	troponin+	0.0537712	0	0.192413	0.0784778	0	2.7556	2.10047	0.936083	0.760405	0.00838055	0	0.135511	0.014369	0	4.33436	3.02286	1.2013	0.504404	0.689537	False	False	False
Smp_020130	n/a	troponin+	0.0200628	0	0.10925	0.153632	0.0993071	1.56142	0.897536	0.261804	0.1254	0.00437526	0	0.206675	0.367786	0.256531	5.57969	3.22669	0.372392	0.14003	0.597298	False	False	False
Smp_134140	Phosphodiesterase	troponin+	0.0420497	0.348427	0.118153	0.0547897	0.109146	2.26583	1.76706	0.769696	0.468794	0.00701725	0.122432	0.0409591	0.0601687	0.0212038	3.75219	3.86498	1.15545	0.416306	0.646112	False	False	False
Smp_181080	Shb-like protein	troponin+	0	0.852376	0.0851096	0.132033	0.31757	2.43493	1.90157	0.404869	1.00795	0	0.892846	0.0426341	0.0676562	0.489916	4.57472	3.87228	0.549712	0.749414	0.679408	False	False	False
Smp_068680	Secreted frizzled-related protein	troponin+	0	0	0.0210608	0.100487	0.124452	1.34718	0.32105	0.139058	0.262113	0	0	0.0272902	0.241067	0.927885	8.72447	1.20609	0.639959	1.20263	0.549764	False	False	False
Smp_140860	Innexin	troponin+	0.190696	0	0.0855413	0.342418	0.426284	1.67639	0.897442	0.117898	0.19721	0.286924	0	0.147199	1.14369	0.535564	5.19433	2.16669	0.247409	0.249763	0.587614	False	False	False
Smp_307020	Actin-2	troponin+	11.5176	3.49478	2.93394	3.03767	2.9308	11.2893	5.33819	6.57185	5.83065	3.44943	0.0896493	0.102859	0.134404	0.125533	7.66852	0.570534	0.64617	0.718215	0.799704	False	False	False
Smp_301990	n/a	troponin+	0.133407	0.186346	0.0934193	0.222588	0	1.54772	0.9841	0.203765	0.0322581	0.67586	0.34223	0.407559	0.531334	0.00700313	5.35409	2.74157	0.144298	0.00505768	0.580168	False	False	False
Smp_246820	n/a	troponin+	0.0860053	0	0.0311275	0	0.181028	1.03904	0.0682586	0.0764223	0	0.136394	0	0.0357526	0	0.287766	74.3653	0.0559332	0.186169	0	0.532927	False	False	False
Smp_153100	Putative potassium/sodium hyperpolarization-activated cyclic nucleotide-gated channel	troponin+	0	0	0	0	0	0.69475	0.19563	0.0214051	0	0	0	0.00119996	0.0018056	0	25.2032	1.67234	0.0375611	0	0.528653	False	False	False
Smp_155050	Agrin, putative	troponin+	0	0	0.155179	0.0172279	0.117385	1.70282	1.76102	0.303747	0.243654	0.000827394	0	0.161188	0.00425007	0.0944357	4.57877	5.8668	0.302811	0.143908	0.703048	False	False	False
Smp_341140	n/a	troponin+	0	0.0428368	0	0.0116967	0	0.637426	0.103827	0	0	0	0.0253818	0	0.0111191	0.00617888	34.445	1.2645	0.00381546	0	0.506819	False	False	False
Smp_246790	n/a	troponin+	0.0956277	0.0428368	0.0233316	0.0387432	0	2.04528	2.12979	0.411507	0.0322581	0.118065	0.00275946	0.0205702	0.00463132	0.00134396	2.82189	7.31132	0.766959	0.00323608	0.702493	False	False	False
Smp_332280	n/a	troponin+	0	0	0.0102587	0.0230202	0	0.880551	0.245811	0.0618567	0	0	0	0.00649687	0.0558501	0	7.81232	3.3203	0.524054	0.00654119	0.535557	False	False	False
Smp_074590	n/a	troponin+	0.102902	0.881823	0.243544	0.242638	0.301336	2.86898	3.20845	0.615244	0.63084	0.00964882	0.412752	0.233499	0.181139	0.163863	3.95429	4.06528	0.553136	0.354796	0.765188	False	False	False
Smp_302360	n/a	troponin+	0.0293915	1.54882	0.163015	0.162347	0.0856736	2.04516	0.563634	0.702441	0.906168	0.0041554	4.79044	0.128734	0.163912	0.0178214	5.15098	0.969484	1.10617	1.19758	0.580116	False	False	False
Smp_194770	Taurocyamine kinase	troponin+	1.72358	0.278954	1.15816	1.49708	1.35241	4.16643	2.85592	1.71866	1.89465	1.32699	0.379016	0.411619	1.02322	0.577898	2.56548	1.56546	0.648978	0.671908	0.621264	False	False	False
Smp_167750	Putative fatty-acid amide hydrolase	troponin+	0	0.0968909	0.0172231	0.0162215	0	0.905751	0.252128	0.0507821	1.22513	0	0.0347826	0.00337103	0.00322687	0	5.38964	1.49549	0.109018	12.0112	0.600465	False	False	False
Smp_187800	n/a	troponin+	0.145618	0.213713	0.0526843	0.0588674	0.0627548	1.32424	0.832543	0.181248	0.168626	0.0759499	0.0900022	0.0229849	0.0232253	0.0474944	7.33649	4.01167	0.329982	0.114563	0.551832	False	False	False
Smp_152830	Putative sodium/calcium exchanger	troponin+	0.349804	0.361296	0.0906063	0.134873	0.323219	1.77266	0.979971	0.303932	0.155342	0.29024	1.96705	0.384002	0.22517	1.40837	5.4076	2.02476	0.22226	0.0908799	0.548847	False	False	False
Smp_342190	TRPA	troponin+	1.62161	1.12371	1.72528	1.63642	2.20529	8.75951	9.45322	4.40898	4.39016	0.103429	0.0742885	0.107621	0.0980744	0.147645	3.38382	4.58514	0.786675	0.616694	0.884175	False	False	False
Smp_302040	n/a	troponin+	0.557011	1.80153	0.920701	0.579174	0.894708	4.14696	2.70547	1.91867	2.7988	0.0636478	0.674608	0.264114	0.101525	0.29779	5.31619	1.49461	1.00916	1.26403	0.629326	False	False	False
Smp_173100	Axon guidance protein	troponin+	0.304641	0.225761	0.330378	0.497644	0.473502	2.49384	1.41	0.579479	0.617882	0.265217	0.159508	0.341708	0.603767	0.166749	5.66747	1.99838	0.376091	0.420003	0.561388	False	False	False
Smp_019350	n/a	troponin+	0.35413	0.634083	0.147228	0.321523	0.517481	3.13395	1.80225	1.46869	0.6216	0.122469	0.257026	0.0721813	0.205499	0.355174	6.03221	1.4495	1.29338	0.381375	0.666794	False	False	False
Smp_155970	Twik family of potassium channels-related	troponin+	0.327695	0	0	0	0.134477	0.738296	0.214286	0.136657	0	1.51318	0.00742112	0.00143875	0.00216491	0.120013	24.5115	0.336811	0.36798	0	0.500569	False	False	False
Smp_332820	n/a	troponin+	0.0200628	0.424791	0.012945	0.0558966	0.0514507	0.964099	0.73629	0.226904	0.0322581	0.00352643	1.94304	0.00300925	0.261602	0.02648	3.54099	4.63371	0.674999	0.00682345	0.560353	False	False	False
Smp_147390	Putative glutamate receptor, NMDA	troponin+	0.0200628	0	0.120705	0.0665973	0	0.986095	0.292869	0.167577	0.0416929	0.00516853	0.00568424	0.508059	0.0995326	0	6.54206	2.67487	0.356342	0.0166737	0.503123	False	False	False
Smp_139100	n/a	troponin+	2.43324	0.50326	0.451215	1.11796	0.934956	5.28783	3.91168	2.57836	2.05775	0.857036	0.087224	0.09224	0.293159	0.247117	4.12364	2.4756	0.901872	0.604548	0.715707	False	False	False
Smp_011700	Tyrosine-protein kinase receptor	troponin+	1.22661	0	0.0782922	0.0824773	0.196826	1.09659	0.286714	0.15786	0	7.0657	0	0.111387	0.598112	0.949282	4.39849	0.699994	0.233345	0	0.515253	False	False	False
Smp_333900	n/a	troponin+	0.246723	0.629339	0	0.101676	0.0649643	1.15934	0.859973	0.224594	0.145567	0.685018	1.53786	0.00019798	0.318204	0.0278972	3.74502	2.67366	0.955991	0.642951	0.564806	False	False	False
Smp_005880	Putative phosphoenolpyruvate carboxykinase	troponin+	0	0.619599	0.092774	0.0293749	0	1.91371	2.14397	0.53821	0.224044	0	1.42243	0.0432404	0.00207085	0	5.38747	4.65417	0.37559	0.184595	0.710171	False	False	False
Smp_042160	Fructose-bisphosphate aldolase	troponin+	1.19396	3.58991	1.54179	1.94599	1.6139	7.86549	6.31776	5.22062	3.92624	0.0944104	0.55481	0.16868	0.313038	0.21832	5.61477	1.5969	0.997576	0.559888	0.800576	False	False	False
Smp_008710	n/a	troponin+	0.468174	0.139728	0.262318	0.304394	0.331892	2.26281	2.66121	0.509288	0.244812	0.8136	0.0102561	0.113274	0.297258	0.699254	2.49999	5.29019	0.441495	0.483976	0.680794	False	False	False
Smp_144590	Putative synaptic ras gtpase activating protein, syngap	troponin+	1.50147	0.430521	1.18832	0.132671	0.502719	4.4937	3.2739	2.02835	1.51467	0.473344	0.0617564	0.378895	0.00733616	0.204171	4.38687	1.94959	1.1685	0.40922	0.633746	False	False	False
Smp_344390	n/a	troponin+	0	0.207869	0.0195785	0.0580428	0.185526	0.945713	0.0908195	0.178946	0.397068	0	0.112068	0.019432	0.0627549	0.117143	8.93924	0.259461	1.1366	3.99749	0.503804	False	False	False
Smp_134960	n/a	troponin+	0.0200628	0.21204	0	0	0	0.957901	0.183543	0.585741	0.0890897	0.00366889	0.946629	0.00195619	0	0.00196526	4.7037	0.480194	3.87925	0.106957	0.651677	False	False	False
Smp_145890	Putative adamts (A disintegrin and metalloprotease)	troponin+	0	0.600992	0.0271177	0.0438934	0	2.07618	1.40824	0.726974	0.0511278	0	0.876458	0.00662398	0.0160622	0	4.57894	3.61951	1.06581	0.00780798	0.657024	False	False	False
Smp_002640	Hox protein Smox1	troponin+	0.152409	0	0.00512933	0.0338998	0	1.10542	0.150031	0.188343	0	0.896956	0.00520059	0.00151249	0.139892	0	9.92605	0.94751	1.04335	0.0030492	0.502059	False	False	True
Smp_341310	n/a	troponin+	0	0.366855	0.162827	0.130159	0.189416	1.9001	0.72721	0.846588	0.207039	0	0.588304	0.32739	0.0792321	0.384701	4.31297	1.38563	1.70344	0.145594	0.576971	False	False	False
Smp_145540	Putative muscarinic acetylcholine (GAR) receptor	troponin+	0	0.140796	0.0180743	0.00717178	0.0836463	1.51695	1.40885	0.241833	0.0374505	0	0.0618042	0.0079908	0.000749991	0.0602984	7.42575	3.37236	0.593713	0.00402061	0.660206	False	False	False
Smp_136930	n/a	troponin+	0.0200628	0	0.0724407	0.00904977	0	0.834966	0.193265	0.248974	0	0.0048144	0	0.424524	0.00231713	0.00257877	5.54345	1.16151	1.68037	0	0.5154	False	False	False
Smp_176570	n/a	troponin+	0.225055	0.787602	0.0377748	0.0938909	0.321597	1.20535	0.312065	0.264442	0	0.589547	10.471	0.0131061	0.151588	1.55045	3.59147	0.704101	1.03547	0.00175593	0.504695	False	False	False
Smp_155320	n/a	troponin+	0	0	0.00908529	0	0.109575	1.20113	0.793191	0.129155	0.133636	0	0	0.00418457	0	0.750915	8.26443	3.00425	0.398593	0.146341	0.558534	False	False	False
Smp_092020	Putative cement protein 3B variant 2	troponin+	0.0494543	0.179564	0.0376089	0.0975401	0.11729	1.88772	1.5645	0.234936	0.0672569	0.00477163	0.148991	0.00509226	0.231971	0.303455	4.17093	6.55319	0.241437	0.0158329	0.673104	False	False	False
Smp_246110	n/a	troponin+	0.111809	2.68856	0.24697	0.422337	0.32716	3.7361	2.88507	1.31149	2.59021	0.057016	2.74264	0.0648753	0.339447	0.06659	3.9551	2.13902	0.807042	1.67767	0.706111	False	False	False
Smp_314740	n/a	troponin+	0.0627114	0.181546	0.00512933	0.0291536	0	1.26382	0.774321	0.235877	0.173466	0.134022	0.355055	0.0028379	0.0444408	0.00950509	5.85635	3.85128	0.522439	0.556627	0.516547	False	False	False
Smp_332270	n/a	troponin+	0.430645	1.06315	0.299786	0.441762	0.155295	2.71032	2.19441	0.741878	0.588157	0.552905	1.97389	0.139936	0.21606	0.0201956	4.18107	2.73249	0.577115	1.03511	0.598376	False	False	False
Smp_173380	Tyrosine kinase	troponin+	0.236871	0.19432	0.838496	0.381963	0.562876	2.87492	2.04748	0.946441	1.071	0.251672	0.121675	0.623306	0.210528	0.250932	4.03942	1.68261	0.934192	0.521755	0.553579	False	False	False
Smp_176310	Acetylcholine-gated chloride channel subunit; Acetylcholine-gated chloride channel subunit; NAChR subunit, putative; NAChR subunit, putative	troponin+	0	0.96136	0.0364164	0.0268359	0	1.57339	1.07343	0.188056	0.138285	0	2.08832	0.0536397	0.038207	0	5.07278	4.24284	0.405101	0.321972	0.578976	False	False	False
Smp_344600	n/a	troponin+	0.879669	0.718244	0.279426	0.476532	0.421703	2.08244	1.10293	0.727595	0.401718	0.891822	0.462216	0.150672	0.531505	0.533309	3.43438	1.53848	1.32061	0.232504	0.515182	False	False	False
Smp_129900	Putative sodium-dependent neurotransmitter transporter	troponin+	0.755044	0	0.110434	0.140562	0.0527958	1.84579	0.987025	0.371425	0.40383	1.32356	0	0.066354	0.0920381	0.0160516	6.8713	1.7925	0.669955	0.806991	0.531245	False	False	False
Smp_343950	Bone morphogenetic protein-like protein	troponin+	0.0537712	0.237423	0.093081	0.0663308	0.108184	1.18951	0.990838	0.23781	0.0255639	0.0213598	1.18239	0.150629	0.025208	0.33081	4.75522	4.74467	0.327248	0.00305786	0.555331	False	False	False
Smp_203950	n/a	troponin+	0	0.336029	0.0364621	0.0228253	0.123782	1.46743	0.510978	0.681067	0.424526	0	0.238573	0.00657719	0.00800903	0.459537	4.26555	1.79062	2.15725	0.275687	0.535944	False	False	False
Smp_307880	n/a	troponin+	0.610327	1.9994	1.02098	0.847348	0.530491	3.16839	1.23729	1.25188	1.64361	0.346927	1.43599	0.72173	0.509519	0.657429	3.87332	0.63725	0.859006	0.921358	0.503482	False	False	False
Smp_310520	n/a	troponin+	0.083354	0.137499	0	0	0.105065	0.962672	0.548171	0.162552	0.15974	0.119435	0.270762	0.000766584	0	0.891585	4.53572	2.65572	0.238911	5.52773	0.513435	False	False	False
Smp_171020	n/a	troponin+	0.446267	0.596027	0.0878213	0.21379	0.342276	2.46326	2.91301	0.663732	0.866069	0.576442	0.44835	0.0379853	0.352197	0.362452	3.18655	4.36819	0.476739	0.944638	0.749109	False	False	False
Smp_128760	n/a	troponin+	0.725697	1.07724	0.906938	0.857084	0.927275	2.84783	1.7691	1.11165	0.980724	0.228611	0.512887	0.265923	0.277426	0.535232	8.26247	1.13063	0.577405	0.29487	0.511441	False	False	False
Smp_163720	Putative endophilin B1	troponin+	0.27076	2.08149	0.356531	0.33187	0.096755	2.36274	0.953993	0.999093	2.24173	0.0991469	3.21712	0.266375	0.320934	0.0116899	4.16462	0.954674	1.00385	2.20116	0.5898	False	False	False
Smp_191310	Putative histone deacetylase 4, 5	troponin+	0	0.213537	0	0.012703	0.133279	1.02345	1.10055	0.248422	0.073951	0.00117995	0.627801	0	0.00227204	1.25558	2.33089	7.65662	0.552182	0.0121812	0.554898	False	False	False
Smp_174380	Fbxl16, putative	troponin+	0.469696	0	0.0279267	0.0180995	0.11561	1.21663	1.0513	0.320617	0.61613	0.79933	0	0.00695449	0.0040791	0.036822	4.83853	3.42274	0.639966	1.2597	0.527485	False	False	False
Smp_247590	n/a	troponin+	1.7903	0.323086	2.11815	0.198396	0.235432	3.42307	1.83685	1.66984	0.675303	1.08097	0.0615192	1.63749	0.066586	0.20239	2.86107	1.17209	0.748164	0.162047	0.566204	False	False	True
Smp_143840	Alpha-1,4 glucan phosphorylase	troponin+	1.22997	2.10557	1.15788	1.06794	1.73805	5.10926	3.11778	3.80617	1.38209	0.208822	0.673257	0.271038	0.21464	0.324687	4.5437	1.15149	1.62698	0.197645	0.638841	False	False	False
Smp_334180	n/a	troponin+	0	0.100012	0.044184	0	0	0.904695	0.458853	0.0792591	0	0	0.0878533	0.251609	0.00106544	0	16.6746	1.56507	0.137153	0	0.513031	False	False	False
Smp_138900	n/a	troponin+	0.132553	0.93976	0.183245	0.0767601	0.116315	1.45486	0.389484	0.557005	0.276849	0.429332	2.78251	0.355478	0.108635	0.0542374	7.20612	0.483806	1.00055	0.443057	0.510245	False	False	False
Smp_106110	n/a	troponin+	0.046841	0	0.0348378	0.0334104	0	0.960913	1.00627	0.129519	0	0.0208256	0	0.227809	0.0944285	0	2.58012	8.12531	0.408004	0	0.570715	False	False	False
Smp_159780	n/a	troponin+	0.354044	0.209592	0.303716	0.262867	0.271301	2.14828	1.72868	0.588525	0.874666	0.181132	0.0211163	0.476837	0.0732699	0.294934	3.68159	2.26413	0.6784	2.31372	0.571042	False	False	False
Smp_342810	n/a	troponin+	0	0	0.0430975	0	0	1.01094	0.774158	0.214911	0.121322	0	0.00384322	0.148706	0	0	6.25345	3.25311	0.602494	0.419501	0.525569	False	False	False
Smp_081900	n/a	troponin+	1.80117	1.5149	0.188949	0.165633	0.108708	2.99835	1.6214	1.54426	2.70136	1.4853	1.04018	0.10357	0.0991746	0.0871071	3.38182	1.20383	1.21345	3.22261	0.640734	False	False	False
Smp_152500	Putative cyclic-nucleotide-gated cation channel	troponin+	0.0981631	0.2117	0.00751433	0.122466	0.110404	1.24702	0.50045	0.571177	0.323682	0.0516764	0.848255	0.00141801	0.523393	0.0930599	4.58505	1.09693	1.72371	0.842786	0.564369	False	False	False
Smp_332480	TNFR	troponin+	1.4155	0.693441	1.9625	1.992	1.44774	5.33966	4.17679	2.87494	2.03223	0.354613	0.0513188	0.435437	0.538747	0.28668	3.85506	1.43655	0.994217	0.697669	0.579743	False	False	False
Smp_147260	Ras-like family	troponin+	0.0453793	0	0	0.0330073	0.173617	1.26968	1.14208	0.100468	0.139006	0.00957386	0	0.000408064	0.0980715	0.475113	5.43316	5.76464	0.128561	0.330591	0.619078	False	False	False
Smp_343280	n/a	troponin+	0.101549	0	0.0248299	0.140928	0.183945	1.65872	1.42892	0.207785	0.142619	0.106393	0.00423029	0.00904057	0.236548	1.4299	5.7558	3.26991	0.374665	0.0646651	0.573214	False	False	False
Smp_076030	Putative transducer of erbb2 (Tob)	troponin+	0.906535	0.238037	0.189582	0.026728	0.0484454	1.37321	1.2786	0.494482	0.167618	1.27035	0.242243	0.188764	0.00524006	0.0123496	2.76715	2.95807	1.44768	0.0994848	0.538683	False	False	False
Smp_176540	Putative cadherin	troponin+	0.664353	0	0.0436799	0.0712379	0.0978163	1.80609	1.31937	0.589664	0.16641	0.759255	0.00183603	0.0171601	0.110845	0.13509	4.01487	2.16009	1.71659	0.0788546	0.569416	False	False	False
Smp_174170	Putative homeobox protein meis	troponin+	0.734914	0	0	0.177727	0.123088	1.52486	0.603643	0.264774	0.132723	2.77774	0	0.000475404	0.170984	0.0900067	6.17189	1.98503	0.454725	0.43974	0.503518	False	False	True
Smp_341030	n/a	troponin+	0	0.300967	0.0605558	0.066159	0.027027	1.34403	0.948001	0.292467	0.179916	0	3.12432	0.0930571	0.11543	0.00506053	3.98278	3.7404	0.626464	0.213127	0.512486	False	False	False
Smp_334480	n/a	troponin+	0.131136	0	0.0155578	0.0353565	0.0214184	1.41584	1.22189	0.179385	0	0.145141	0.00206985	0.00200701	0.0096754	0.00201629	7.43923	4.10277	0.352776	0	0.590365	False	False	False
Smp_001000	n/a	troponin+	0	0.242084	0.198685	0.0763643	0.0313774	2.19261	2.50227	0.474912	0.879409	0	0.363783	0.197428	0.0436739	0.00141559	2.3732	5.39545	0.794892	1.20808	0.78048	False	False	False
Smp_018260	Glycogen	troponin+	0.870569	0.850937	0.665082	1.4857	1.07317	3.50398	2.09183	1.61591	1.64093	0.225162	0.516821	0.267234	0.846266	0.631932	3.8945	1.15844	0.966041	0.80863	0.516759	False	False	False
Smp_306980	n/a	troponin+	0.358963	0.305754	0.511446	0.42474	0.462513	2.66843	2.64828	0.694823	0.614496	0.329428	0.339636	0.131358	0.220088	0.154184	5.65187	3.42727	0.369518	0.241205	0.605682	False	False	False
Smp_003990	Triosephosphate isomerase	troponin+	1.67528	3.97881	1.5149	1.63952	1.76875	5.97942	4.70553	3.93685	2.21048	0.375248	0.761651	0.341493	0.337173	0.289443	3.02734	1.76531	1.44376	0.3352	0.656483	False	False	False
Smp_334140	n/a	troponin+	0.223878	0.49413	0.166543	0.0852784	0.139967	1.92061	0.965757	0.677608	0.616933	0.479449	0.83618	0.111478	0.143459	0.195455	4.69765	1.69449	0.903866	2.19394	0.53228	False	False	False
Smp_344870	n/a	troponin+	1.50957	0.455948	1.09091	1.07996	1.08536	3.35536	1.97803	1.32211	2.03641	1.21298	0.344775	0.61718	0.650505	0.496562	2.90702	1.20457	0.757815	0.951969	0.506061	False	False	False
Smp_245850	n/a	troponin+	0.0200628	0	0.0339217	0.0338998	0	1.2007	0.759237	0.404916	0.129748	0.00510457	0.00561391	0.0229888	0.00901877	0	5.73867	2.89577	1.09199	0.226029	0.543445	False	False	False
Smp_098340	n/a	troponin+	0.0200628	0	0.0134949	0.0176782	0.027027	0.84679	0.752684	0.13034	0.0255639	0.00319979	0	0.00307194	0.00359454	0.0068579	4.84904	5.40629	0.580237	0.00412719	0.530346	False	False	False
Smp_124600	n/a	troponin+	0.886748	1.38981	0.256424	0.618944	0.393156	3.05514	2.51727	1.04222	2.77433	0.514169	1.15684	0.056788	0.410191	0.138613	3.79724	2.0528	0.72902	2.49543	0.602319	False	False	True
Smp_150550	Putative titin	troponin+	0.242209	0	0.0322048	0.030744	0.0872896	0.855344	0.722362	0.0766962	0.0557973	3.30954	0	0.0123373	0.0560625	0.146433	2.54234	6.56634	0.18579	0.0201236	0.550992	False	False	False
Smp_148460	Putative neurofibromin	troponin+	0.349947	0.705572	0.613217	0.644033	0.332943	2.62616	2.73042	1.11195	1.01893	0.0928081	0.302331	0.404511	0.48867	0.265658	2.53523	2.38044	0.901809	1.67981	0.552488	False	False	False
Smp_064430	n/a	troponin+	0	0	0.0102587	0.136533	0.0953417	1.58219	1.3543	0.20191	0.181409	0	0	0.00203194	0.311772	0.152035	2.59407	6.99775	0.585544	0.319798	0.615431	False	False	False
Smp_161360	Putative syndecan	troponin+	0.564851	0.345531	0.30788	0.338	0.365957	2.18975	1.47356	0.700366	0.938892	0.731965	0.0481885	0.11333	0.540491	0.375309	4.16486	2.44074	0.460432	1.61882	0.512598	False	False	False
Smp_086830	Putative spfh domain / Band 7 family protein	troponin+	0.0714412	0.227051	0.044004	0.124152	0.112701	2.01902	2.02189	0.530357	0.120836	0.00715173	0.0448122	0.0193275	0.183449	0.0106113	3.18646	5.02951	1.01024	0.0134846	0.673862	False	False	False
Smp_069890	n/a	troponin+	0	0	0.100656	0.0256671	0	1.40448	0.949823	0.070795	0.113619	0	0	0.20439	0.0246534	0	3.701	8.15875	0.102471	0.261548	0.56684	False	False	False
Smp_072990	Putative seven transmembrane receptor	troponin+	0.23668	0.527854	0.697289	0.897013	0.878282	2.73693	1.96982	0.887915	0.871563	0.0749266	0.153797	0.641125	0.883033	0.663709	3.16666	1.63256	0.499613	1.11427	0.505947	False	False	False
Smp_012440	Glucose transport protein; Glucose transport protein; Putative glucose transport protein; Putative glucose transport protein	troponin+	1.40131	1.3669	0.890384	1.62581	1.57185	4.0153	3.60411	1.80895	2.38608	0.797646	0.336952	0.241297	0.770288	0.44705	2.33776	2.49479	0.665424	1.5857	0.54785	False	False	False
Smp_300090	n/a	troponin+	0.0253165	0	0.0188767	0.0188684	0	0.680582	0.797422	0.0794933	0.093667	0.0104459	0	0.0156458	0.0212919	0	5.67934	5.68609	0.255079	0.25418	0.546509	False	False	False
Smp_003440	Putative spfh domain / Band 7 family protein	troponin+	0.425977	0	0	0.0116967	0	1.45978	1.06306	0.202605	0.196015	0.87367	0	0	0.00202332	0	5.78142	4.80179	0.224341	0.375311	0.525748	False	False	False
Smp_131640	Rna-binding protein musashi-related	troponin+	0.297644	0	0.305222	0.213518	0.292302	1.63448	1.57994	0.42506	0.510483	0.969785	0	0.546159	0.218419	0.334252	2.89349	2.8572	0.690438	0.284277	0.571661	False	False	False
Smp_147140	Putative transient receptor potential cation channel	troponin+	0.0965741	1.40512	0.378428	0.123957	0.216542	1.93371	1.7139	0.559796	0.857703	0.0175155	1.60712	0.496116	0.027302	0.142811	4.57412	2.36034	0.372409	1.89737	0.542994	False	False	False
Smp_159990	Voltage-dependent L-type calcium channel subunit alpha	troponin+	0.199476	0.741658	0.191811	0.343403	0.102802	2.3174	2.59287	0.733868	0.613125	0.153117	0.3849	0.0625271	0.317361	0.0193917	2.91095	4.8562	0.665073	0.895337	0.655039	False	False	False
Smp_018440	n/a	troponin+	0	0.0698639	0.0392366	0.112615	0.0214184	1.18995	1.5068	0.301897	0.268883	0	0.0195596	0.0433165	0.372044	0.00380933	2.01458	6.72467	0.706045	0.807264	0.555584	False	False	False
Smp_073270	Putative neuroendocrine protein 7b2	cpx+	0.032721	0	0.0645432	0.114353	0	1.02337	4.95714	0.505948	0.379626	0.00110314	0	0.0130589	0.0328064	0	0.920568	21.6518	0.381669	0.268984	1	True	False	False
Smp_068500	n/a	cpx+	0.21926	0	0.228474	0.322683	0.382547	1.4514	6.29088	1.19095	0.641475	0.0187389	0	0.0722277	0.0835789	0.204307	0.523556	20.6253	0.464423	0.298786	1	True	False	False
Smp_121660	n/a	cpx+	0.10867	0	0.0755139	0.0315714	0	0.379538	2.29732	0.152158	0.0374505	0.011426	0	0.102012	0.00327955	0	0.648161	27.4283	0.315774	0.00310106	0.809305	True	False	False
Smp_130890	Putative transient receptor potential cation channel,subfamily m, member	cpx+	0	0.165656	0.0411046	0.0105065	0.138976	0.898076	3.2808	0.579978	0.272746	0.00121798	0.0113901	0.00383397	0.000683846	0.415461	0.927273	15.0787	0.648288	0.293994	0.853181	True	False	False
Smp_050220	Complexin, putative (cpx)	cpx+	0.442304	0.132619	0.411697	0.687193	0.531641	1.66445	6.03866	1.37451	1.57768	0.150909	0.00354997	0.0563496	0.186557	0.0755845	1.09332	13.4633	0.448243	0.515526	0.878972	True	False	False
Smp_342080	n/a	cpx+	0.100612	0.579839	0.751275	0.760604	0.242539	1.8073	6.17886	1.71978	1.12201	0.00443372	0.251384	0.229582	0.400955	0.0342257	0.772214	9.33097	0.63644	0.727962	0.860306	True	False	False
Smp_129060	Putative solute carrier family 17, member 7 (Vesicular glutamate transporter)	cpx+	0	0.0540541	0.0471547	0.0640896	0.0584044	0.698198	3.39854	0.501027	0.29895	0	0.00413638	0.0479057	0.0163325	0.0134386	0.585077	14.0161	0.975894	0.379717	0.81772	True	False	False
Smp_204120	n/a	cpx+	0.241506	0	0.0675255	0.0900798	0.0214184	0.628195	2.29276	0.431721	0.199632	0.419142	0	0.0578984	0.0582313	0.00146943	0.675649	15.719	0.67012	0.0683062	0.768977	True	False	False
Smp_159790	Putative kif1	cpx+	0.0943191	0	0.0488647	0.146738	0	0.763629	2.62522	0.395439	0.152104	0.0198358	0	0.00928933	0.469184	0	1.24464	13.5924	0.360185	0.0487436	0.782283	True	False	False
Smp_333720	n/a	cpx+	0.346619	0.479562	0.109078	0.585752	0.135456	2.26552	5.28129	1.20809	1.0475	0.112737	0.0889764	0.038301	0.298682	0.188446	1.90014	7.42178	0.665616	0.517371	0.837242	True	False	False
Smp_163840	n/a	cpx+	0	0.234485	0.0898074	0.15716	0.114701	0.566987	2.37311	0.320717	0.151627	0	0.828169	0.0462905	0.291606	0.353112	1.6618	7.90347	0.520294	0.813968	0.743165	True	False	False
Smp_004190	Putative cationic amino acid transporter	cpx+	0	0.602314	0.0379682	0	0.0839115	0.703232	2.42386	0.375843	0.302043	0	0.833581	0.00460585	0	0.0402659	1.0151	11.6446	0.742979	0.960135	0.761254	True	False	False
Smp_322040	n/a	cpx+	0.329739	0.247428	0.0733314	0.249273	0.11586	0.590158	2.80663	0.485094	0.321849	0.297071	0.239761	0.0679266	0.276563	0.151253	0.767227	9.28667	0.899876	0.528568	0.735866	True	False	False
Smp_125510	Putative cadherin	cpx+	0.270039	0	0.0459223	0.463797	0.420736	1.1206	3.94955	0.661356	0.873102	0.107602	0.000964237	0.0103077	0.244751	0.378953	1.5159	9.32414	0.504186	0.992021	0.744444	True	False	False
Smp_059670	Synaptogyrin	cpx+	0.296886	1.03953	0.401889	0.360597	0.565869	2.28005	5.17787	0.846782	1.03448	0.0174909	0.502086	0.13684	0.136326	0.451983	1.14475	10.82	0.390304	0.981866	0.781084	True	False	False
Smp_137750	Calbindin-32, putative	cpx+	0.0379747	0	0.09171	0.0964024	0	0.39679	2.32262	0.191485	0.14774	0.00482567	0.0015162	0.066096	0.0589835	0	0.141831	48.8889	0.179116	0.520171	0.697366	True	False	False
Smp_150650	n/a	cpx+	0	0	0.0958335	0.0416496	0	0.357753	1.23981	0.214435	0.287512	0	0	0.0824148	0.0815575	0.000454296	1.04353	22.9595	0.178413	0.170817	0.67386	True	False	False
Smp_133260	n/a	cpx+	0	0	0.0511363	0.0333318	0.139302	0.184348	1.25434	0.164641	0.0932477	0	0	0.0605297	0.0299746	0.195703	0.147348	39.9464	0.349458	0.0395394	0.666491	True	False	False
Smp_129240	n/a	cpx+	0.201355	0.444068	0.0941198	0.121511	0.226245	0.806478	2.25704	0.225374	0.0471077	0.641947	1.20416	0.0687802	0.183732	0.192545	1.20775	11.8798	0.316728	0.0105225	0.711739	True	False	False
Smp_337370	n/a	cpx+	0.0293915	0	0.0294264	0.0347169	0	0.134587	1.27687	0.18053	0	0.0107211	0	0.0258775	0.180032	0	0.121169	24.8749	0.666576	0.00345552	0.672643	True	False	False
Smp_181270	n/a	cpx+	0	0.513623	0	0.0222031	0.0214184	0.597347	2.32028	0.455387	0.237836	0.000818734	0.486947	0.000349135	0.00262773	0.0017545	1.25273	8.13119	1.39449	0.200283	0.720296	True	False	False
Smp_157240	Serine/threonine kinase	cpx+	0.0682572	0	0.0321764	0.0204686	0	0.407002	2.22249	0.462056	0.559743	0.0113229	0.00165961	0.0138834	0.00532938	0.000808287	1.61711	12.7996	0.463446	0.755138	0.703944	True	False	False
Smp_327570	n/a	cpx+	0.0775859	0	0.0619682	0.0839857	0.0841732	0.454756	1.99489	0.232555	0.173734	0.143056	0	0.122256	0.147602	0.164478	0.828357	15.1027	0.461726	0.219621	0.68096	True	False	False
Smp_202260	n/a	cpx+	0	0	0.0528762	0.14878	0	0.656908	2.21519	0.252332	0.156487	0	0	0.0174379	0.058559	0	0.82446	29.6769	0.207413	0.124689	0.68747	True	False	False
Smp_241510	n/a	cpx+	0.129974	0	0.00647249	0.0830838	0	0.360859	1.39528	0.252341	0.200588	0.484552	0	0.00145754	0.109136	0	2.60697	5.95401	0.86285	0.394594	0.67019	True	False	False
Smp_045990	Diras family, GTP-binding ras-like	cpx+	0.0253165	0	0.0369934	0.0681208	0.156743	0.434087	1.82727	0.180718	0.0869729	0.00315734	0	0.0592552	0.0724895	1.24416	1.57503	12.7418	0.232068	0.0557839	0.690342	True	False	False
Smp_149110	n/a	cpx+	0.59371	0.267997	0.159443	0.111949	0.173965	0.516957	2.22935	0.375115	0.207809	1.43821	1.04012	0.128467	0.206438	0.250706	0.525228	9.03986	0.694973	0.139934	0.68003	True	False	False
Smp_182620	n/a	cpx+	0.182927	0.922544	0.409917	0.464054	0.524626	0.975296	3.54496	0.799629	0.596553	0.0162206	1.2418	0.401585	0.357578	0.475295	0.516636	7.74083	0.588148	0.840688	0.709474	True	False	False
Smp_145300	Peptidylglycine alpha hydroxylating mono-oxygenase; Putative peptidylglycine alpha hydroxylating mono-oxygenase	cpx+	0.189757	2.11419	0.430769	1.21667	1.25289	1.48659	4.01226	1.15813	1.15117	0.0320945	0.915039	0.148799	0.642246	0.555956	0.910302	7.01805	0.582964	0.805768	0.70928	True	False	False
Smp_004710	n/a	cpx+	0.0200628	0	0	0.0351201	0	0.255537	1.22031	0.151805	0	0.000531431	0	0.00016996	0.018473	0	1.58507	19.4064	0.244713	0	0.677336	True	False	False
Smp_248020	n/a	cpx+	0.175337	0.301379	0.04209	0.0904348	0	0.553303	1.6516	0.19967	0.0869729	0.515162	0.901486	0.0764571	0.817264	0	1.35386	8.44793	0.276782	0.0552804	0.666439	True	False	False
Smp_305760	n/a	cpx+	0.0293915	0.574452	0.0741818	0.0409495	0.114427	0.333308	1.5143	0.22493	0.338108	0.00431867	1.34161	0.240797	0.189354	0.417312	0.455653	11.191	0.467772	1.03673	0.656935	True	False	False
Smp_241990	n/a	cpx+	0	0	0	0.0309751	0	0.128245	0.91268	0.0304649	0.0483871	0	0	0.000766899	0.134675	0	0.927362	35.3715	0.042468	0.0325165	0.626024	True	False	False
Smp_049610	n/a	cpx+	0.0669038	0.861874	0.0528598	0.0565242	0.19025	0.234857	2.51184	0.501712	0.932963	0.0211739	2.27133	0.069728	0.031059	0.541705	0.104696	10.684	0.706782	2.34136	0.67793	True	False	False
Smp_321250	n/a	cpx+	0.782321	1.24401	0.70868	0.648453	0.548872	1.93553	4.77097	1.37074	1.2802	0.311675	0.635059	0.208347	0.051874	0.0444882	0.77101	12.2914	0.595297	0.228641	0.708463	True	False	False
Smp_335720	n/a	cpx+	0.242041	0	0.0507476	0.162596	0.0405405	0.371002	1.94464	0.265069	0.445609	0.390388	0	0.0859001	0.477872	0.0064096	0.58724	10.0574	0.704065	0.756155	0.668585	True	False	False
Smp_143270	n/a	cpx+	0	0	0.0879402	0.0167441	0	0.770989	1.63909	0.225526	0.109164	0	0	0.0428527	0.0019929	0	2.77244	12.4467	0.165098	0.0667375	0.683536	True	False	False
Smp_335210	n/a	cpx+	0	0	0.134573	0.176431	0.114917	0.344262	1.7171	0.277975	0.189181	0	0	0.461378	0.591012	0.468333	0.773453	6.67184	0.556	0.771573	0.642117	True	False	False
Smp_332520	n/a	cpx+	0.0200628	0	0.0562331	0	0	0.278336	1.22601	0.18562	0	0.00387525	0	0.151566	0	0	0.785344	19.3591	0.463489	0.0016659	0.62909	True	False	False
Smp_201600	Smp_201600	cpx+	0	0	0.00512933	0.0369225	0	0.2778	1.54202	0.116525	0.233348	0	0	0.000397857	0.0866139	0	0.774489	27.0598	0.228434	0.455425	0.639309	True	False	False
Smp_168460	Core 1 udp-galactose:n-acetylgalactosamine-alpha-r beta 1,3-galactosyltransferase, putative	cpx+	0.15268	0.362041	0.0762738	0.02485	0.168977	0.22266	1.59691	0.276308	0.278071	0.0512981	1.0899	0.094822	0.00295522	0.668539	0.224006	14.9385	0.753575	0.307604	0.639918	True	False	False
Smp_158990	Neuronal calcium sensor, putative	cpx+	0.0437903	0.0428368	0.0584662	0.199149	0.108708	0.715812	2.66532	0.550013	0.525693	0.0106708	0.0046926	0.0409147	0.552313	0.040076	0.655794	10.3293	0.797364	0.478985	0.672759	True	False	False
Smp_042740	Putative spag6	cpx+	0.095821	0.235613	0.0572746	0.146716	0.0981998	0.406523	2.07454	0.531107	0.10645	0.0198589	0.441373	0.0292274	0.0972627	0.0777428	0.474516	11.023	1.34178	0.0586333	0.67372	True	False	False
Smp_148160	n/a	cpx+	0.0987456	0.0428368	0	0.0473647	0	0.102617	1.06141	0.113834	0	0.504999	0.00973068	0	0.0587745	0	0.459803	20.8848	0.591706	0	0.618295	True	False	False
Smp_316660	n/a	cpx+	0.0632911	0.179172	0.0797644	0.276469	0.0854315	0.730034	2.49996	0.629672	0.256254	0.0107227	0.0803196	0.021832	0.297547	0.0934632	0.694568	8.8317	1.24835	0.4612	0.680812	True	False	False
Smp_245100	n/a	cpx+	0.588721	0.825335	0.495415	0.386583	0.46163	1.34541	3.43974	0.85986	0.775472	0.189386	2.09722	0.193269	0.322917	0.315285	0.885909	6.5839	0.76576	0.724489	0.676963	True	False	False
Smp_190140	n/a	cpx+	0.0601884	0.287427	0.0399023	0.220408	0.364641	0.378017	1.65848	0.430975	0.201795	0.00668673	1.14866	0.0629326	0.119509	0.453694	0.331808	9.87246	1.21417	0.373084	0.637711	True	False	False
Smp_343560	n/a	cpx+	0.0420497	0.0428368	0.0298667	0	0.0428368	0.377907	1.66528	0.299779	0.10895	0.0184447	0.00810839	0.0106368	0	0.0158063	2.63567	8.19479	0.711687	0.0882757	0.65523	True	False	False
Smp_245970	n/a	cpx+	0.0961071	0.0806498	0.0929115	0.0364492	0	0.692336	2.14638	0.490293	0.479084	0.123193	0.00969072	0.0855969	0.0546951	0.000682684	1.14205	8.10591	1.05446	1.0819	0.677093	True	False	False
Smp_148200	Putative junctophilin	cpx+	0.166054	0	0.0369047	0.0688431	0.0214184	0.471947	2.01342	0.238708	0.564365	0.104743	0.00233743	0.734509	0.0177804	0.00227696	0.735915	6.89921	0.622937	1.74638	0.661185	True	False	False
Smp_125490	n/a	cpx+	0.0778449	0	0.0545929	0.0176782	0.0484454	0.29365	1.88166	0.170842	0.073951	0.106372	0	0.145887	0.00436454	0.0194399	0.887853	22.2901	0.255906	0.046854	0.631018	False	False	False
Smp_001000	n/a	cpx+	0	0.242084	0.198685	0.0763643	0.0313774	2.19261	2.50227	0.474912	0.879409	0	0.363783	0.197428	0.0436739	0.00141559	2.3732	5.39545	0.794892	1.20808	0.78048	False	False	False
Smp_175900	Putative synaptotagmin 1,2	cpx+	0.0420497	1.65946	0.497576	1.26282	2.00907	1.74912	4.79076	1.65893	0.888767	0.00177668	0.591679	0.215994	0.705165	0.676366	0.748989	6.47734	0.792069	0.278351	0.682622	False	False	False
Smp_000580	n/a	cpx+	0	0	0.0311512	0.0913417	0	0.324389	1.34297	0.270366	0.184227	0	0	0.0867426	0.285226	0	2.09566	8.20636	0.533293	0.336416	0.632187	False	False	False
Smp_203190	n/a	cpx+	0.0992304	0	0.071984	0	0	0.400753	1.59165	0.319944	0.231943	0.112313	0	0.00952069	0	0	2.48269	12.8964	0.208995	0.211562	0.660461	False	False	False
Smp_246650	n/a	cpx+	0.0355361	0.0627548	0.015388	0.0393998	0	0.29115	1.50021	0.0958607	0.107847	0.0105676	0.019371	0.00338064	0.246386	0.0037726	0.764821	31.3504	0.062281	0.236292	0.610576	False	False	False
Smp_136620	n/a	cpx+	0	0	0.0236368	0.0105065	0	0.132424	1.26503	0.0809151	0	0	0	0.0359914	0.00135831	0.00113388	0.187982	114.865	0.0647363	0	0.6087	False	False	False
Smp_055630	n/a	cpx+	0	0	0.0212123	0.0311983	0.287321	0.509763	1.74799	0.303093	0.0905598	0	0	0.0278097	0.0532011	0.882344	1.38149	11.6173	0.545517	0.0883316	0.629163	False	False	False
Smp_046410	Putative tektin	cpx+	0	0	0.0557181	0.125793	0.0964804	0.179938	0.97839	0.120827	0.0697085	0.00176003	0	0.0683919	0.73401	0.267739	0.354121	10.5142	0.838845	0.0432108	0.589954	False	False	False
Smp_001980	Putative homeobox protein	cpx+	0	0	0	0.075114	0.137667	0.439105	1.64929	0.203369	0.472464	0.000944237	0	0.000402657	0.216748	1.25743	1.01712	11.4039	0.402301	0.863551	0.612586	False	False	True
Smp_030440	n/a	cpx+	0.263812	0.479535	0.311391	0.233409	0.134653	1.10563	2.55862	0.841145	0.206204	0.147256	0.309027	0.342456	0.255837	0.0493702	1.1905	5.65135	1.18999	0.0527085	0.641032	False	False	False
Smp_212560	Smp_212560	cpx+	0.223356	0	0.0612341	0.0769857	0	0.415214	1.09566	0.107022	0.114822	0.607678	0	0.0851951	0.126459	0	1.34697	16.0076	0.141877	0.232636	0.598139	False	False	False
Smp_161450	Calcium-activated potassium channel	cpx+	0.128542	0.139728	0.150392	0.377227	0.247365	1.01024	1.83667	0.559197	0.271139	0.0551481	0.00958171	0.13578	0.316321	0.220673	1.31834	9.87161	0.562945	0.0690126	0.62621	False	False	False
Smp_130050	n/a	cpx+	0	0	0.0672892	0.0906462	0	0.429248	1.17192	0.176664	0	0	0	0.0966826	0.848696	0	1.67707	8.37986	0.346167	0.00134161	0.617702	False	False	False
Smp_336310	n/a	cpx+	0	0	0.0249874	0	0	0.552918	1.34807	0.106556	0.59345	0	0	0.0449083	0	0	1.3336	10.9803	0.202281	3.8456	0.613395	False	False	False
Smp_335770	n/a	cpx+	0.0580375	0.0428368	0.0509894	0.112176	0.314876	0.458169	1.99043	0.415416	0.236523	0.0231953	0.00664805	0.0170413	0.0511905	2.73727	0.507499	6.61197	1.25977	0.790557	0.623053	False	False	True
Smp_343970	n/a	cpx+	0.389362	0.496961	0.0369918	0.0995302	0	0.376592	1.37129	0.284896	0	0.524972	2.5092	0.0281495	0.208368	0	0.632857	5.71629	1.73394	0	0.603078	False	False	False
Smp_158290	n/a	cpx+	0	0	0.0865346	0.00904977	0.124187	0.611998	1.73183	0.356142	0.195634	0	0	0.0563184	0.00177685	0.718142	2.07046	7.23619	0.840626	0.216295	0.615335	False	False	False
Smp_323690	n/a	cpx+	0	0.112701	0.046257	0.0320218	0	0.369655	1.25894	0.306199	0.154013	0	0.0747604	0.133039	0.0870998	0	0.599303	12.9158	0.884618	0.291948	0.598135	False	False	False
Smp_241950	HMG-CoA synthase	cpx+	0.0913819	0.0856736	0.0668189	0.504881	0.576243	0.727642	2.27174	0.444939	0.286551	0.129709	0.015214	0.11783	0.543927	0.697118	0.752473	6.44585	1.12752	0.250178	0.622352	False	False	False
Smp_125440	Putative 4.1 G protein	cpx+	0.0200628	0.277576	0.0180743	0.0222031	0.0313774	0.322783	1.72569	0.149686	0.183851	0.00335791	5.16747	0.00609415	0.00646982	0.00719685	1.00864	12.4959	0.2814	0.506936	0.599371	False	False	False
Smp_307090	n/a	cpx+	0.250694	1.10938	0.487309	0.591626	0.545695	1.21002	3.69163	1.1935	0.556683	0.0463475	1.1311	0.156584	0.225584	0.315694	0.72557	8.17548	1.03131	0.137286	0.630052	False	False	False
Smp_168270	Nucleoside diphosphate kinase	cpx+	0	0.237423	0.0403383	0.0624484	0	0.470997	1.95375	0.363979	0.0758135	0	0.946707	0.0992446	0.0273897	0.00102286	0.886756	12.6824	0.764944	0.0320593	0.608931	False	False	False
Smp_158330	n/a	cpx+	0	0	0.00647249	0.0259182	0	0.252436	0.83289	0.0658694	0.0806452	0	0	0.00415896	0.0824558	0	2.22564	13.4589	0.230963	0.196469	0.571317	False	False	False
Smp_334740	n/a	cpx+	0	0	0.0651172	0.0737956	0	0.379332	1.53743	0.287512	0.24226	0	0	0.245613	0.157231	0	0.508898	15.0534	0.53249	0.431753	0.597597	False	False	False
Smp_124290	n/a	cpx+	0	0	1.11163	0.187291	0.104523	1.00351	2.93186	0.944428	0.377399	0	0	1.03611	0.176589	0.121641	0.873273	5.3689	0.775714	0.22597	0.646008	False	False	False
Smp_057090	Putative radial spokehead-l	cpx+	0.310161	0.450191	0.0943612	0.0277343	0.42016	0.278819	1.37798	0.360594	0.126132	0.496031	0.5337	0.14847	0.0281671	1.42907	0.313793	10.2075	0.784103	0.373506	0.599709	False	False	False
Smp_142160	n/a	cpx+	0.14323	0	0.0293314	0.0282712	0	0.183956	0.979234	0.136007	0.109796	0.123313	0	0.0236887	0.0242544	0	0.414059	19.8082	0.751145	0.14462	0.57243	False	False	False
Smp_317960	n/a	cpx+	0	0.246035	0.0220303	0.0794585	0	0.488191	1.63927	0.302663	0.173787	0.00184022	2.35814	0.0440593	0.238122	0	1.47899	9.96125	0.408346	0.227737	0.594845	False	False	False
Smp_129230	Subfamily S1A unassigned peptidase (S01 family)	cpx+	0	0	0.0116018	0	0	0.208208	1.04906	0.141796	0.0813612	0	0	0.00183154	0.00091835	0	0.29156	19.0158	1.0066	0.0592203	0.568199	False	False	False
Smp_087560	n/a	cpx+	0.559026	0.574874	0.577633	0.340325	0.228029	1.6624	3.22286	1.11968	0.64203	0.38976	0.210328	0.572306	0.173731	0.0984381	1.24934	4.8803	1.04807	0.134761	0.635399	False	False	False
Smp_070100	n/a	cpx+	0.0537712	0	0.086882	0.0540036	0	0.399534	1.23179	0.205987	0.454609	0.00960673	0	0.0641982	0.0458915	0	0.846513	14.3912	0.729143	0.325418	0.58778	False	False	False
Smp_334730	Putative glutamate-gated chloride channel subunit 4	cpx+	0	0	0.0102587	0.0598589	0	0.290336	1.27341	0.193427	0.0374505	0	0.00739126	0.00502015	0.14028	0	0.623578	30.9502	0.254903	0.0216848	0.588236	False	False	False
Smp_123190	ARL2BP-like protein	cpx+	0	0.212209	0	0.028606	0	0.183783	1.15614	0.2325	0.115965	0	0.729485	0	0.0360921	0.00151617	0.19215	10.5089	1.75569	0.267772	0.586413	False	False	False
Smp_123910	Putative ift20	cpx+	0.0775859	0.395443	0.0725449	0	0	0.240875	1.26775	0.197888	0.0840234	0.182181	0.536227	0.136279	0.00251615	0	1.6471	10.3208	0.558278	0.121994	0.567287	False	False	False
Smp_127060	Serine/threonine kinase	cpx+	0	0	0.0573533	0.0257938	0	0.068176	0.932064	0.0449182	0	0.00354461	0	0.0716155	0.0609103	0	0.0331099	68.4767	0.203054	0.00457196	0.54407	False	False	False
Smp_200610	n/a	cpx+	0.130283	0.0428368	0.15403	0.166678	0.0918164	0.357972	1.92791	0.284734	0.247862	0.0691327	0.00439141	0.395007	0.440909	0.11836	0.374258	8.72587	0.744166	0.695251	0.587401	False	False	False
Smp_196810	Dihydropyrimidinase related protein-3 (M38 family)	cpx+	0.0379747	0	0.0613297	0.160237	0.159237	1.52329	2.31682	0.490687	0.955164	0.0053919	0.00338827	0.0115278	0.0538716	0.145395	3.28481	6.23797	0.453606	1.46643	0.652927	False	False	False
Smp_340830	n/a	cpx+	0	0	0.0148381	0	0	0.148026	0.969381	0.175545	0.278578	0	0	0.00435536	0	0	0.333018	7.72384	1.59151	2.85914	0.550465	False	False	False
Smp_146940	Innexin	cpx+	0	0	0.0268434	0	0	0.21778	1.0788	0.172217	0.136965	0	0.00627421	0.201856	0.00274586	0	0.446089	15.7695	0.710556	0.453984	0.572956	False	False	False
Smp_244820	n/a	cpx+	0	0.0428368	0.00512933	0.0105065	0	0.118145	1.03938	0.212126	0.162204	0.00354461	0.0155986	0.00378173	0.00569044	0.00379777	0.143259	29.6996	0.473439	1.03242	0.547426	False	False	False
Smp_171020	n/a	cpx+	0.446267	0.596027	0.0878213	0.21379	0.342276	2.46326	2.91301	0.663732	0.866069	0.576442	0.44835	0.0379853	0.352197	0.362452	3.18655	4.36819	0.476739	0.944638	0.749109	False	False	False
Smp_347740	n/a	cpx+	0.119766	0	0.0400732	0.0759378	0.0642552	0.138947	0.622309	0.0787971	0.101674	1.9088	0	0.306271	0.253309	0.068362	1.3164	5.35295	0.698689	0.251928	0.538956	False	False	False
Smp_022070	n/a	cpx+	0.0401256	0.157779	0.136647	0.332472	0.18819	0.553279	1.99055	0.29008	0.4431	0.00559546	0.0144504	0.0828178	0.470281	0.496862	0.442679	14.3402	0.301216	1.17763	0.562818	False	False	False
Smp_180240	F-spondin, putative	cpx+	0	0.0856736	0.05909	0.0507188	0	0.938598	1.63579	0.0822573	0.198374	0.000549547	0.00967363	0.0455389	0.0474688	0.000588797	1.75941	18.4499	0.132919	0.0525733	0.632485	False	False	False
Smp_013080	n/a	cpx+	0.186062	0	0.0518707	0.089859	0.325161	0.358669	1.1071	0.13715	0.139533	1.09584	0	0.0488001	0.276926	1.45333	1.78738	6.35616	0.27875	0.928695	0.551809	False	False	False
Smp_305430	n/a	cpx+	0	0	0.0479949	0.0471539	0.0762488	0.156924	1.10461	0.172116	0.115876	0	0	0.0188102	0.356684	0.0316982	0.262794	26.8605	0.348041	0.131102	0.546751	False	False	False
Smp_083770	Anoctamin	cpx+	0.0200628	0.719911	0	0.0228253	0	0.143268	0.746276	0.060271	0	0.00896301	2.40786	0.00191097	0.0172971	0	0.389766	37.8523	0.111729	0	0.535382	False	False	False
Smp_174090	n/a	cpx+	0.0494543	0	0.10286	0.066159	0	0.282994	0.98898	0.147526	0.132723	0.0340846	0	0.25454	0.155411	0	0.838259	10.9001	0.735656	0.199191	0.542039	False	False	False
Smp_154970	n/a	cpx+	0.0506329	0	0.0618995	0.0414245	0	0.241163	1.0426	0.260746	0.214232	0.0087875	0	0.0139089	0.0361098	0	0.234299	52.8135	0.24758	0.0925173	0.553433	False	False	False
Smp_342190	TRPA	cpx+	1.62161	1.12371	1.72528	1.63642	2.20529	8.75951	9.45322	4.40898	4.39016	0.103429	0.0742885	0.107621	0.0980744	0.147645	3.38382	4.58514	0.786675	0.616694	0.884175	False	False	False
Smp_018940	Putative calmodulin	cpx+	0.0790877	0	0	0.110447	0	0.0413915	0.640789	0.0990078	0.0852484	0.105902	0	0	1.17911	0	0.0389045	8.02726	1.25626	0.23698	0.524919	False	False	False
Smp_127480	n/a	cpx+	0.224474	0.288444	0.213558	0.379446	0.244176	0.69402	2.12271	0.642024	0.331695	0.0957508	0.0491404	0.148706	0.692441	0.18198	0.71813	8.00981	0.842039	0.134969	0.564867	False	False	False
Smp_335570	n/a	cpx+	0.106232	0.370797	0.309636	0.505613	0.321882	1.77858	3.06121	0.769931	0.535125	0.0337831	0.384069	0.174158	0.502542	0.152699	1.49697	5.59125	0.957184	0.258319	0.633497	False	False	False
Smp_315840	n/a	cpx+	0.0494543	0.136335	0.0150287	0.0539886	0.440804	0.502233	1.88737	0.36766	0.259795	0.0101434	0.0334812	0.0027037	0.0929829	2.04443	1.00703	8.46729	0.801149	0.336738	0.598294	False	False	False
Smp_142740	n/a	cpx+	0	0.219008	0.0586336	0.0866134	0.0467491	0.568163	2.00829	0.315434	0	0	0.737852	0.278469	0.257928	0.0141667	0.963766	12.1997	0.376183	0.00309893	0.587783	False	False	False
Smp_084010	n/a	cpx+	0	0	0.00512933	0.0313071	0	0.328912	0.735289	0.102077	0	0	0	0.00177003	0.0823846	0.00222293	2.82129	11.6754	0.209674	0	0.557452	False	False	False
Smp_332490	n/a	cpx+	0	0	0	0.00717178	0	0.149131	0.404794	0.0271923	0	0	0	0	0.00272766	0	1.60564	18.4203	0.292101	0	0.526643	False	False	False
Smp_077580	n/a	cpx+	0	0	0	0.0312529	0	0.120529	0.960766	0.146709	0.175576	0	0	0	0.129963	0	0.275318	10.7745	1.08716	2.24054	0.526796	False	False	False
Smp_001610	n/a	cpx+	0.103793	0.280952	0.141529	0.178869	0.167558	0.440017	1.79204	0.411097	0.423477	0.0303388	1.03239	0.135192	0.336559	0.076126	0.678375	9.81394	0.60412	1.08946	0.570884	False	False	False
Smp_138600	n/a	cpx+	0.19983	0.395411	0.144441	0.980761	0.537341	0.491622	2.21898	0.651009	0.333838	0.350053	0.515665	0.044147	2.54465	0.336362	0.509527	3.60074	0.870221	0.289297	0.582738	False	False	False
Smp_317760	n/a	cpx+	0.0200628	0	0	0	0	0.117887	0.472955	0.0389178	0.0960354	0.012403	0	0.00132173	0	0	0.936043	32.6327	0.0908633	0.498334	0.512002	False	False	False
Smp_345170	n/a	cpx+	0.0437903	0	0.0385154	0.0536278	0.121545	0.141984	1.22149	0.0212937	0.0535795	0.0124409	0	0.0245456	0.0998565	0.704807	1.64026	18.8778	0.00548755	0.0144409	0.523815	False	False	False
Smp_135550	Nalp (Nacht, leucine rich repeat and pyrin domain containing)-related	cpx+	0	0.165095	0	0.0256671	0	0.31804	1.01128	0.0946705	0.061409	0	0.405913	0	0.0161768	0	1.98963	18.0514	0.0980748	0.0478869	0.539114	False	False	False
Smp_344410	n/a	cpx+	0	0	0.00751433	0	0.0948969	0.0959545	0.762329	0.100516	0.111595	0	0	0.00469728	0	0.792383	0.129086	23.4316	0.50284	0.884756	0.525836	False	False	False
Smp_035220	Kinesin-like protein	cpx+	0.110044	0.562475	0.0233316	0.2495	0.107172	0.560172	1.95544	0.56756	0.573062	0.0924293	0.891796	0.0057912	0.541088	0.175255	0.528504	7.03129	1.33395	0.483647	0.586153	False	False	False
Smp_146280	Putative calbindin-32	cpx+	0.145806	0.118711	0.0163249	0.0320218	0	0.246693	0.837503	0.137327	0	0.318826	0.0816936	0.00514258	0.0820205	0	2.51092	9.14414	0.484352	0	0.53399	False	False	False
Smp_174880	Putative fog	cpx+	0.715019	0.264977	0.214164	0.257189	0.0895859	0.512322	1.50653	0.40173	0.270458	1.92563	0.528087	0.282913	0.340173	0.0582211	1.30841	4.77354	0.675221	0.512445	0.541379	False	False	False
Smp_082250	n/a	cpx+	0.08832	0.2204	0.103234	0.394813	0.428924	0.767869	1.90771	0.601302	0.47439	0.0376084	0.553079	0.0387285	0.366215	0.259754	1.04734	6.23004	1.3286	0.40681	0.562975	False	False	False
Smp_098650	n/a	cpx+	0	0.262914	0.0301656	0	0.035948	0.334416	1.35909	0.336618	0.08854	0	2.39005	0.0520284	0.000387553	0.00688902	0.624148	9.9311	1.16953	0.0702138	0.555627	False	False	False
Smp_200440	Smp_200440	cpx+	0	0.0373769	0.0807708	0.0199054	0.0214184	0.60414	0.939049	0.0695301	0.0577963	0	0.00510467	0.0194281	0.00647917	0.00618569	1.74473	23.8725	0.01789	0.00929418	0.527168	False	False	False
Smp_151740	Run and tbc1 domain containing, putative	cpx+	0.032721	0.337127	0.230233	0.461764	0.260023	1.1082	2.44348	0.475625	0.400897	0.00326097	0.214929	0.219147	0.517917	0.27001	1.56719	5.59749	0.799608	0.4189	0.575106	False	False	False
Smp_074590	n/a	cpx+	0.102902	0.881823	0.243544	0.242638	0.301336	2.86898	3.20845	0.615244	0.63084	0.00964882	0.412752	0.233499	0.181139	0.163863	3.95429	4.06528	0.553136	0.354796	0.765188	False	False	False
Smp_155290	n/a	cpx+	0.137125	0.696606	0.341219	0.273143	0.189984	0.499839	1.73777	0.412978	0.398305	0.357757	2.15509	1.14936	0.489035	0.346657	0.710338	3.70359	0.535122	0.264718	0.540627	False	False	False
Smp_244320	n/a	cpx+	0	0.127039	0.0452461	0.0393842	0.137227	0.551107	1.62801	0.471617	0	0	0.0524044	0.0302694	0.130249	0.101479	0.925632	6.86981	1.87104	0	0.598766	False	False	False
Smp_321760	n/a	cpx+	0.100686	0	0.0577818	0.034522	0	0.473442	0.903578	0.116811	0.117206	0.116682	0	0.0259931	0.0298158	0	0.598999	44.0016	0.098204	0.0929897	0.522843	False	False	False
Smp_012670	n/a	cpx+	0.626888	1.75361	0.563338	0.659558	0.498877	1.11608	3.24146	0.895694	1.02837	0.488244	2.09162	0.410892	0.41571	0.414277	0.880468	4.79342	0.70309	0.850749	0.553751	False	False	False
Smp_045650	Putative intersectin-1 (EH and SH3 domains protein 1)	cpx+	0.137639	0	0.0720922	0.0711686	0.0642552	0.363853	1.34778	0.195357	0	0.212491	0	0.0736186	0.382078	0.0242184	1.21705	8.49918	0.869794	0	0.531788	False	False	False
Smp_244080	n/a	cpx+	0.220788	0	0.13717	0.116837	0.139773	1.55772	2.43553	0.388989	0.149007	0.0959506	0	0.0638042	0.181497	0.313292	3.44604	5.55637	0.573848	0.132405	0.636153	False	False	False
Smp_342730	n/a	cpx+	0.0580375	0	0.119826	0.190814	0.194713	0.514112	1.92795	0.541504	0.420842	0.028614	0	0.0997815	0.333009	0.39818	0.890925	7.81961	1.03448	0.457652	0.533819	False	False	False
Smp_321920	n/a	cpx+	0	0	0	0	0	0.191938	0.603348	0.0759183	0	0	0	0	0	0	1.99326	10.9765	0.660079	0	0.52111	False	False	False
Smp_164360	n/a	cpx+	0.57141	0.226352	0.00512933	0.00717178	0.077033	0.293321	1.21287	0.267982	0.249971	2.36342	1.37905	0.00116991	0.00176039	0.100448	1.12869	5.28846	0.729071	2.21106	0.536338	False	False	False
Smp_065290	Putative calcium/calmodulin-dependent protein kinase	cpx+	0.0695171	0.266432	0.188266	0.224101	0.0754725	1.03336	1.94199	0.429896	0.0322581	0.0128004	0.136849	0.388097	0.249213	0.0517984	1.6667	4.71152	1.21253	0.00380795	0.587162	False	False	False
Smp_142670	n/a	cpx+	0.0747708	0.42539	0.0863196	0.204211	0.246907	0.341535	1.42475	0.410788	0.292256	0.0254763	0.487677	0.126549	0.645345	0.279272	0.576196	6.54676	1.19711	0.349162	0.538899	False	False	False
Smp_327970	n/a	cpx+	0.0494543	0	0.123458	0.0559562	0	0.135903	0.759101	0.109994	0.134657	0.0297651	0	0.537826	0.0759126	0.00227434	0.15791	8.76763	1.06972	0.926174	0.502493	False	False	False
Smp_162440	SPFH domain / Band 7 family protein,putative	cpx+	0	0	0.0107506	0.00717178	0	0.481978	0.803256	0.0733305	0	0	0	0.00396147	0.00132355	0	4.25544	8.79714	0.167888	0	0.536901	False	False	False
Smp_170600	n/a	cpx+	0.123731	0.45799	0.0432452	0.197849	0.110404	0.528075	1.57426	0.208023	0.252416	0.231288	0.778729	0.0910701	0.525873	0.159505	1.18667	8.46002	0.506446	0.40969	0.536868	False	False	False
Smp_068510	Putative neuronal calcium sensor	cpx+	0.117271	0.403293	0.290491	0.181367	0.15802	4.71762	3.13243	1.05875	0.469885	0.026677	0.0965075	0.0999114	0.0642741	0.00929105	4.96755	5.20123	0.388737	0.0738617	0.89217	False	False	False
Smp_310470	n/a	cpx+	0	0.154809	0.060729	0.0215153	0	0.255905	0.92016	0.219306	0.0978401	0	0.22058	0.216211	0.0067742	0	0.803519	7.18551	1.63512	0.164403	0.50292	False	False	False
Smp_004160	n/a	cpx+	0	0.185351	0.0286464	0.113057	0.298084	0.364752	0.812486	0.170746	0	0	0.437274	0.0297501	0.242502	1.31469	1.77469	6.79563	0.712971	0	0.517801	False	False	False
Smp_337150	n/a	cpx+	0	0	0.00647249	0	0	0.372926	0.981047	0.0797826	0.329843	0	0	0.00151961	0.000571473	0.00190853	0.755458	23.2605	0.19115	1.6914	0.517406	False	False	False
Smp_342230	n/a	cpx+	0.0721575	0	0	0	0	0.232826	0.820716	0.164139	0.194959	0.114817	0	0	0.000703846	0	0.490261	19.2027	0.641522	0.793692	0.507749	False	False	False
Smp_128920	Putative spectrin beta chain	cpx+	0.2148	0.0428368	0.127827	0.252753	0.156188	1.00221	2.01906	0.633935	0.445488	0.432904	0.00276213	0.0596938	0.123067	0.0539609	1.54165	5.33203	1.5669	0.252992	0.551139	False	False	False
Smp_010820	Peptidyl-alpha-hydroxyglycine alpha-amidating lyase; Putative peptidyl-glycine alpha-amidating monooxygenase	cpx+	0.0594992	0.249751	0.122898	0.216664	0.0698639	0.718706	1.95395	0.422814	0.526961	0.0225958	1.24002	0.0848307	0.249511	0.0106446	1.78901	6.58308	0.755348	0.629466	0.555637	False	False	False
Smp_147110	Putative ankyrin repeat-containing	cpx+	0.0437903	0	0.0634316	0.0887666	0.109146	0.266706	0.90449	0.149611	0.115154	0.0147647	0	0.182769	0.578311	0.144944	1.08851	9.0676	0.514287	0.269568	0.515993	False	False	False
Smp_127460	Putative myosin heavy chain	cpx+	0	0.155239	0.0854285	0.174196	0.12432	0.401714	1.12593	0.275708	0.198263	0.00164207	0.0856286	0.0784549	1.02244	1.09469	0.910627	6.01317	0.722673	0.211624	0.520191	False	False	False
Smp_247620	n/a	cpx+	0.0643983	0	0	0.0334494	0	0.272762	0.89955	0.0603464	0.0255639	0.122056	0	0	0.0535321	0	1.85501	19.309	0.0886038	0.00947931	0.504803	False	False	False
Smp_026440	Dpy30-related	cpx+	0.139467	0.12851	0.226749	0.394915	0.450107	0.337299	1.47744	0.448323	0.539811	0.147953	0.0948495	0.452031	0.708027	1.12661	0.38875	4.69708	0.922507	0.987008	0.511105	False	False	False
Smp_330260	n/a	cpx+	0	0.236619	0.0734388	0	0.075062	0.294558	1.14782	0.214335	0.409935	0	0.289473	0.222218	0	0.0839703	0.519669	5.37206	1.63857	2.69318	0.508222	False	False	False
Smp_243950	n/a	cpx+	0	0.182924	0	0.00717178	0.0859129	0.114519	0.795894	0.143114	0	0	0.54541	0	0.00363336	0.198524	0.171539	20.919	0.867443	0	0.510376	False	False	False
Smp_154740	n/a	cpx+	0	0.16029	0	0.0150313	0	0.410324	0.922543	0.139494	0	0	0.454806	0.00290658	0.0109467	0	2.52464	11.1627	0.35662	0	0.53111	False	False	False
Smp_134590	Putative unc-13 (Munc13)	cpx+	0.0253165	0.730286	0.0527918	0.470454	0.0214184	0.479793	1.35231	0.464453	0.34903	0.00312916	2.32291	0.0990556	0.795907	0.00335265	0.733267	5.40429	0.999869	0.76628	0.540884	False	False	False
Smp_051120	n/a	cpx+	0.222426	0.419265	0.150916	0.735775	0.227499	1.16402	2.18236	0.683438	0.506578	0.337755	0.6003	0.181455	0.971453	0.598227	1.46942	3.0553	1.10706	0.485648	0.543642	False	False	False
Smp_151040	Putative cyclin-dependent kinase 5 activator	cpx+	0.101549	0.555312	0.0483776	0.128244	0.274896	0.3618	1.14816	0.304393	0.157922	0.211638	6.6881	0.0373804	0.354952	0.879288	1.14953	2.93308	1.14776	0.960796	0.508832	False	False	False
Smp_096480	Glutamate-gated chloride channel subunit 1; Glutamate-gated chloride channel subunit 1; Putative cys-loop ligand gated ion channel subunit; Putative cys-loop ligand gated ion channel subunit	cpx+	0	0	0.0754783	0	0	0.703867	1.36454	0.234987	0.264055	0	0	0.157367	0	0.000972951	2.66472	7.99322	0.440034	0.595013	0.565073	False	False	False
Smp_159840	Dynein heavy chain, putative	cpx+	0.198137	0.21697	0.177743	0.370751	0.304642	0.446957	1.08462	0.361903	0.169223	0.353877	0.704172	0.395881	0.502587	0.866695	1.55376	4.10779	0.738986	0.139113	0.503633	False	False	False
Smp_150140	Putative pi3kinase	cpx+	0.264668	0.213044	0.098483	0.206755	0.10685	3.8047	3.48238	0.393379	0.493384	0.178881	0.04451	0.034652	0.0918335	0.0061886	6.25993	4.98053	0.178629	0.211741	0.8284	False	False	False
Smp_126990	Putative synapsin	cpx+	0.569303	0.680041	1.70872	0.869187	1.34292	1.7324	3.82563	1.03032	1.26036	0.280472	0.132825	0.865601	0.425856	0.868658	1.16344	4.22146	0.493509	0.543898	0.571142	False	False	False
Smp_124240	Putative sodium/potassium-dependent atpase beta subunit; Sodium/potassium ATPase1 beta subunit	cpx+	0.242459	0.581145	0.292404	0.267175	0.430923	3.52801	3.37394	0.894995	0.599326	0.10466	0.495536	0.0726535	0.123832	0.224881	4.60921	4.45893	0.471997	0.283439	0.787047	False	False	False
Smp_245480	n/a	cpx+	0.344817	0.200024	0.241557	0.420992	0.237169	0.405169	1.49451	0.337489	0.567889	0.435563	0.33354	0.146913	1.23723	0.498946	0.339276	4.59722	0.888695	1.6866	0.503673	False	False	False
Smp_090980	Serine/threonine kinase	cpx+	0.136883	0.697833	0.129757	0.446593	0.131274	0.417692	1.69566	0.505746	0.317069	0.0178122	2.88663	0.0838117	0.84682	0.0409426	0.759248	5.62504	0.934984	0.272095	0.518158	False	False	False
Smp_310620	n/a	cpx+	0.0537712	0.253026	0.0477666	0.211194	0.0807741	0.518133	1.71342	0.388375	0.420713	0.015417	1.27781	0.0259038	0.423633	0.0570181	1.03898	7.42208	0.659235	1.79159	0.536345	False	False	False
Smp_245660	n/a	cpx+	0	0	0.00512933	0	0	0.537989	0.899488	0.0826841	0.104707	0	0	0.00125306	0.0018855	0	3.27758	11.3216	0.105074	0.342328	0.518252	False	False	False
Smp_005880	Putative phosphoenolpyruvate carboxykinase	cpx+	0	0.619599	0.092774	0.0293749	0	1.91371	2.14397	0.53821	0.224044	0	1.42243	0.0432404	0.00207085	0	5.38747	4.65417	0.37559	0.184595	0.710171	False	False	False
Smp_305740	Putative nachr subunit	cpx+	0.0253165	0.241131	0.0331648	0.0374063	0.0784778	2.55036	1.96364	0.187959	0.155312	0.00192952	0.697117	0.0123811	0.016554	0.0386654	9.13908	4.01035	0.080592	0.0457145	0.778893	False	False	False
Smp_086830	Putative spfh domain / Band 7 family protein	cpx+	0.0714412	0.227051	0.044004	0.124152	0.112701	2.01902	2.02189	0.530357	0.120836	0.00715173	0.0448122	0.0193275	0.183449	0.0106113	3.18646	5.02951	1.01024	0.0134846	0.673862	False	False	False
Smp_245220	n/a	cpx+	0.285921	0.172765	0.122959	0.100914	0.286447	0.537586	1.43337	0.404676	0.555663	0.381247	0.0417	0.144542	0.039221	0.837716	1.63698	3.78122	1.54882	1.00849	0.503801	False	False	False
Smp_121600	n/a	cpx+	0	0.645285	0.0317024	0.156439	0.0214184	0.456963	1.25593	0.412768	0.643315	0	0.622093	0.0281951	0.246538	0.00211493	0.720929	3.28188	3.01536	1.49694	0.531427	False	False	False
Smp_313210	n/a	cpx+	0.0355361	0	0.0206871	0.00904977	0.075062	1.17511	1.21894	0.142054	0.184413	0.0140048	0	0.0109717	0.00299451	0.115654	3.7021	8.07619	0.0937123	1.49107	0.611129	False	False	False
Smp_346500	n/a	cpx+	0.119843	0.0934982	0.0322048	0.180799	0.027027	1.07577	1.46105	0.238548	0.172949	0.385579	0.0385606	0.01021	0.287744	0.0051182	2.73598	7.72685	0.398648	0.0844995	0.569035	False	False	False
Smp_336010	n/a	cpx+	0.0547079	0	0.0306395	0.0180995	0	0.628417	0.872894	0.156482	0.0255639	0.0414821	0.00479219	0.0299591	0.0119043	0.00233397	3.13459	5.71731	0.998568	0.00843136	0.519373	False	False	False
Smp_160170	n/a	cpx+	0.407008	0.49863	0.106501	0.186694	0.191141	0.253378	1.06401	0.316152	0.0645161	1.28211	4.80482	0.151149	0.607134	0.272064	0.859454	4.96603	0.533327	0.0239401	0.505553	False	False	False
Smp_077980	Putative neuroendocrine convertase 2	cpx+	0.0355361	0.715859	0.633981	1.85425	1.98491	1.44991	3.53854	1.53948	1.32564	0.00149203	0.190749	0.219693	0.924572	1.14771	0.760672	4.10642	0.880459	1.5559	0.574313	False	False	False
Smp_155050	Agrin, putative	cpx+	0	0	0.155179	0.0172279	0.117385	1.70282	1.76102	0.303747	0.243654	0.000827394	0	0.161188	0.00425007	0.0944357	4.57877	5.8668	0.302811	0.143908	0.703048	False	False	False
Smp_343120	n/a	cpx+	0.172934	0.595381	0.208564	0.388574	0.633328	3.72925	3.2874	0.778117	1.06639	0.00894537	0.298447	0.231769	0.398799	0.512853	3.90568	3.52322	0.388417	0.847061	0.79196	False	False	False
Smp_051410	Septate junction protein	cpx+	0.0744638	0.412612	0.0408124	0.130018	0.0788228	0.35177	1.36412	0.422411	0.312428	0.0677665	1.044	0.074408	0.288523	0.0700934	0.60304	8.52687	1.18218	0.245842	0.508022	False	False	False
Smp_141460	n/a	cpx+	0	0.733469	0	0.0156535	0	0.180749	0.766995	0.12874	0	0	6.35326	0	0.010217	0	0.194112	12.073	0.812269	0	0.514577	False	False	False
Smp_129830	Putative cadherin	cpx+	0	0.0428368	0.0307951	0.0425283	0	0.397537	1.03137	0.13846	0.254531	0	0.0108351	0.0996979	0.0118726	0	2.47517	9.14554	0.332344	0.998018	0.51564	False	False	False
Smp_342090	n/a	cpx+	0.112283	0.733561	0.0372308	0.0546038	0	0.53256	1.30809	0.453223	0.157974	0.241522	2.86737	0.268069	0.100016	0	1.08557	4.90829	1.2846	0.306216	0.538761	False	False	False
Smp_159990	Voltage-dependent L-type calcium channel subunit alpha	cpx+	0.199476	0.741658	0.191811	0.343403	0.102802	2.3174	2.59287	0.733868	0.613125	0.153117	0.3849	0.0625271	0.317361	0.0193917	2.91095	4.8562	0.665073	0.895337	0.655039	False	False	False
Smp_037960	Putative nachr subunit	cpx+	0.104879	0	0.113504	0.557963	0.261605	1.70082	1.9033	0.36315	0	0.0244621	0.00119423	0.132173	1.04444	0.266622	2.57085	3.49171	0.800898	0.00210074	0.621843	False	False	False
Smp_314750	n/a	cpx+	0.173752	0.0428368	0.0612741	0.180379	0.0313774	3.9445	3.81242	0.979938	1.19114	0.0702278	0.00176878	0.0211461	0.110103	0.00114863	5.16458	3.68182	0.573355	1.24665	0.822849	False	False	False
Smp_243900	n/a	cpx+	0	0.232929	0.0469716	0.0321653	0	1.32662	1.53311	0.269952	0.0869729	0	1.87319	0.0446953	0.0327546	0	4.13291	4.22746	0.767176	0.02943	0.59624	False	False	False
Smp_150220	Putative receptor protein tyrosine phosphatase n,(Ia2)	cpx+	0.446025	1.14822	1.72486	0.511504	0.937615	2.78323	5.28635	1.9801	2.60711	0.0455457	0.690126	0.845641	0.141282	0.370646	0.999152	4.16387	0.90157	0.980915	0.630186	False	False	False
Smp_245320	n/a	cpx+	0.141328	0.39229	0.262287	0.396933	0.294424	1.85003	2.40349	0.587483	0.853623	0.0570824	0.149862	0.166711	0.305073	0.10913	2.61888	4.59778	0.56716	1.80836	0.581009	False	False	False
Smp_092020	Putative cement protein 3B variant 2	cpx+	0.0494543	0.179564	0.0376089	0.0975401	0.11729	1.88772	1.5645	0.234936	0.0672569	0.00477163	0.148991	0.00509226	0.231971	0.303455	4.17093	6.55319	0.241437	0.0158329	0.673104	False	False	False
Smp_151820	Putative microtubule-associated protein 9 (Aster-associated protein)	cpx+	0.192789	0.601225	0.107421	0.0630883	0.182883	0.706531	1.88753	0.455775	0.526501	0.159436	0.88032	0.0549806	0.0219737	0.0578881	1.06731	5.07947	1.88055	1.02547	0.514096	False	False	False
Smp_132700	Nephrin, putative	cpx+	0	0	0.0545231	0.0478702	0	1.11113	0.897004	0.197712	0.0813612	0	0.00247991	0.0120553	0.0956224	0.00120781	4.65738	4.748	0.694274	0.0480816	0.52601	False	False	False
Smp_333390	n/a	cpx+	0	0	0.106801	0.689319	0.144126	0.806554	1.84597	0.454047	0.34059	0.00133585	0	0.0814793	1.35427	0.604165	1.86418	3.16867	0.66328	1.56389	0.528867	False	False	False
Smp_342880	Putative receptor protein tyrosine phosphatase	cpx+	0.108431	0.420505	0.0920314	0.130833	0.18556	1.76824	1.76094	0.329016	0.356126	0.331264	0.4525	0.103375	0.231522	0.435393	2.72444	5.10531	0.565383	0.666353	0.609814	False	False	False
Smp_126050	Putative cadherin	cpx+	0.155423	0.175455	0	0.108041	0	0.473485	1.0189	0.22848	0	0.16244	0.0908898	0	0.18135	0	1.65416	7.85279	1.05166	0	0.50358	False	False	False
Smp_127930	n/a	cpx+	0.302599	0.24224	0.132259	0.208292	0.0863827	0.484895	1.7963	0.557621	1.1213	0.368814	0.532793	0.199866	0.141842	0.00925588	0.597692	4.83238	1.0993	4.22285	0.513479	False	False	False
Smp_008710	n/a	cpx+	0.468174	0.139728	0.262318	0.304394	0.331892	2.26281	2.66121	0.509288	0.244812	0.8136	0.0102561	0.113274	0.297258	0.699254	2.49999	5.29019	0.441495	0.483976	0.680794	False	False	False
Smp_247190	n/a	cpx+	0	0.464021	0.110946	0.217369	0.261798	0.395552	1.69709	0.413388	1.28121	0.000827433	1.72075	0.255762	0.349906	0.724578	0.734314	3.4913	1.0016	3.7398	0.516618	False	False	False
Smp_246790	n/a	cpx+	0.0956277	0.0428368	0.0233316	0.0387432	0	2.04528	2.12979	0.411507	0.0322581	0.118065	0.00275946	0.0205702	0.00463132	0.00134396	2.82189	7.31132	0.766959	0.00323608	0.702493	False	False	False
Smp_326780	n/a	cpx+	0	0	0	0.0243996	0	0.522786	0.690244	0.108349	0.0255639	0	0	0	0.0242991	0	3.40279	7.49683	0.568129	0.0129773	0.505855	False	False	False
Smp_147260	Ras-like family	cpx+	0.0453793	0	0	0.0330073	0.173617	1.26968	1.14208	0.100468	0.139006	0.00957386	0	0.000408064	0.0980715	0.475113	5.43316	5.76464	0.128561	0.330591	0.619078	False	False	False
Smp_162520	Cadherin-related	cpx+	3.64979	0.184329	0.211215	0.200235	0.386014	2.53118	3.17756	1.15579	1.18319	2.92811	0.0693205	0.113076	0.273026	0.0998252	1.41308	3.50679	1.09096	0.720658	0.653631	False	False	False
Smp_062970	WD-repeat protein, putative	cpx+	0	0.768524	0.00512933	0.116045	0	0.0687912	0.919439	0.284402	0.272615	0	4.72636	0.000700062	0.210133	0.00234519	0.0146308	3.7559	3.16491	0.684931	0.533507	False	False	False
Smp_344610	n/a	cpx+	0.248221	0.766541	0.611792	0.843128	0.690246	3.97989	4.43937	2.6188	2.94048	0.0482874	0.0897283	0.112981	0.232988	0.273879	2.56726	3.33788	1.23101	1.40073	0.685335	False	False	False
Smp_344620	n/a	cpx+	0.666516	2.52333	1.54049	2.33048	1.53818	6.77108	7.66586	4.73581	5.40762	0.0622135	0.337714	0.136555	0.292237	0.113847	2.36776	3.48462	1.28912	0.970432	0.754801	False	False	False
Smp_043110	n/a	cpx+	0.392176	0.171347	0.130921	0.299838	0	3.16917	2.42557	1.08531	0.822445	0.29763	0.0380491	0.0591753	0.298212	0.000231416	3.66388	3.31279	0.882477	1.0849	0.749979	False	False	False
Smp_064430	n/a	cpx+	0	0	0.0102587	0.136533	0.0953417	1.58219	1.3543	0.20191	0.181409	0	0	0.00203194	0.311772	0.152035	2.59407	6.99775	0.585544	0.319798	0.615431	False	False	False
Smp_143910	n/a	cpx+	0	0	0.0863424	0.0279182	0.0448909	0.571845	1.2834	0.428936	0.485355	0.00365281	0	0.146456	0.00938873	0.0176245	1.07959	8.40775	1.01601	1.14574	0.547374	False	False	False
Smp_346630	Membrane associated guanylate kinase inverted related	cpx+	0.135796	0	0.0627387	0.0353565	0	0.787193	1.84007	0.463703	2.09446	0.082729	0.00150955	0.082233	0.0174446	0	0.981315	6.46916	0.880302	4.23217	0.596138	False	False	False
Smp_136540	DNAj-related	cpx+	0	0.72225	0.177958	0.0875119	0	1.08525	1.55149	0.673502	0.156487	0	5.59129	0.269954	0.0424954	0.0012466	2.65306	3.34667	0.800055	0.190673	0.533125	False	False	False
Smp_127190	n/a	cpx+	0.0481944	0	0.260202	0.0167441	0	0.576981	1.37906	0.421797	0.846593	0.016648	0	0.524072	0.00492975	0	1.44921	4.34933	1.05771	2.0441	0.501978	False	False	False
Smp_034120	Synaptosomal-associated protein	cpx+	2.34627	2.89287	2.35157	2.11944	2.4518	3.32315	5.65862	2.73837	3.69187	0.552373	0.525838	0.695361	0.693078	0.68064	0.847916	3.07947	0.749229	1.38208	0.500711	False	False	False
Smp_244400	n/a	cpx+	0.275044	1.43443	0.215479	0.216555	0.262778	3.40614	2.55008	0.528619	0.588673	0.225461	1.24326	0.0892534	0.0725637	0.12135	5.06017	3.7857	0.405286	0.64008	0.809495	False	False	False
Smp_125940	n/a	cpx+	0.0293915	0	0.125916	0.0914303	0.0861492	0.926485	1.36948	0.241716	0.253404	0.0040679	0.00223684	0.175908	0.139733	0.090854	2.5569	5.78438	0.761545	0.416705	0.55325	False	False	False
Smp_074150	Annexin	cpx+	0.115691	0.591151	0.0586555	0.0884927	0	2.3233	1.89682	0.592299	1.60294	0.0625268	1.40555	0.0387733	0.115705	0.000353205	3.67648	3.54412	0.485631	3.03598	0.774904	False	False	False
Smp_079420	Putative ank repeat-containing	cpx+	1.63959	2.27537	0.776829	2.01321	1.95712	2.70113	3.81309	2.00447	2.81147	0.527002	1.5131	0.183101	1.02396	0.902004	1.26236	2.56086	1.00883	0.94137	0.51717	False	False	False
Smp_055240	Putative cadherin	cpx+	0.0293915	0	0.130738	1.28705	0.474274	1.25869	2.20235	0.640023	0.498822	0.00141661	0	0.328732	2.97869	0.229665	1.06469	2.04097	0.535378	1.55586	0.526848	False	False	False
Smp_145540	Putative muscarinic acetylcholine (GAR) receptor	cpx+	0	0.140796	0.0180743	0.00717178	0.0836463	1.51695	1.40885	0.241833	0.0374505	0	0.0618042	0.0079908	0.000749991	0.0602984	7.42575	3.37236	0.593713	0.00402061	0.660206	False	False	False
Smp_307640	n/a	cpx+	1.01185	3.12307	0.897515	0.740192	0.69952	4.5774	5.00445	3.36913	4.72334	0.297649	1.39316	0.162602	0.129288	0.0823551	1.44756	3.00453	1.55959	2.52789	0.735745	False	False	False
Smp_145210	Putative cadherin	cpx+	0.0703112	0.142849	0.0611995	0.0340787	0.0405405	0.886097	0.98395	0.242176	0.29652	0.0736821	0.0481407	0.0271564	0.095761	0.0133907	3.70226	4.1589	1.10761	0.162245	0.501143	False	False	False
Smp_143130	Putative four and A half lim domains	cpx+	0.166517	0.409203	0.0869288	0.170178	0.110337	2.35492	2.24503	0.477275	0.264085	0.0717922	0.519556	0.0671294	0.296757	0.163706	4.16965	4.64288	0.464879	0.112591	0.697807	False	False	False
Smp_164760	n/a	cpx+	0.124447	0.762068	0.293228	0.331807	0.0758745	1.32549	1.93034	0.358717	0.333145	0.750391	0.936201	0.455095	0.540832	0.0101612	1.75666	4.8039	0.344927	0.604628	0.515873	False	False	False
Smp_122950	n/a	cpx+	0.0802513	0.971033	0.131346	0.215484	0.09164	1.48654	1.70931	0.443442	0.437618	0.0185289	5.32971	0.0724097	0.138639	0.077519	3.50446	3.60026	0.497073	0.523426	0.561294	False	False	False
Smp_170450	n/a	cpx+	1.45916	2.3531	1.25538	1.41514	1.33232	3.10954	4.60178	1.93342	2.782	0.754092	2.06924	0.401669	0.553111	0.40326	1.51744	2.8758	0.714632	1.31891	0.521535	False	False	False
Smp_306980	n/a	cpx+	0.358963	0.305754	0.511446	0.42474	0.462513	2.66843	2.64828	0.694823	0.614496	0.329428	0.339636	0.131358	0.220088	0.154184	5.65187	3.42727	0.369518	0.241205	0.605682	False	False	False
Smp_069890	n/a	cpx+	0	0	0.100656	0.0256671	0	1.40448	0.949823	0.070795	0.113619	0	0	0.20439	0.0246534	0	3.701	8.15875	0.102471	0.261548	0.56684	False	False	False
Smp_156280	n/a	cpx+	0	0	0.674516	0.00904977	0.357182	0.840698	1.70817	0.627809	0.262301	0.000797074	0	1.13981	0.001023	0.471849	0.897895	4.61743	0.977171	0.116769	0.511713	False	False	False
Smp_136400	Putative cytochrome B561	cpx+	1.0741	1.70486	1.01266	1.41646	1.47289	3.40452	4.2214	2.63062	2.78836	0.39955	0.664315	0.474655	0.417214	0.474831	1.45345	3.22227	1.0342	0.830036	0.591629	False	False	False
Smp_070020	Putative rhoptry associated membrane antigen	cpx+	0.087429	0.110472	0.0949635	0.133226	0.129297	1.17806	1.48245	0.928973	0.636471	0.0210812	0.0353241	0.0852739	0.0984259	0.851199	2.3448	3.42125	1.62791	0.433644	0.511617	False	False	False
Smp_300090	n/a	cpx+	0.0253165	0	0.0188767	0.0188684	0	0.680582	0.797422	0.0794933	0.093667	0.0104459	0	0.0156458	0.0212919	0	5.67934	5.68609	0.255079	0.25418	0.546509	False	False	False
Smp_131640	Rna-binding protein musashi-related	cpx+	0.297644	0	0.305222	0.213518	0.292302	1.63448	1.57994	0.42506	0.510483	0.969785	0	0.546159	0.218419	0.334252	2.89349	2.8572	0.690438	0.284277	0.571661	False	False	False
Smp_200240	Smp_200240	cpx+	0.601963	0.234198	0.382889	0.38639	0.242764	2.92135	3.25129	3.30453	1.59947	0.209522	0.136622	0.119659	0.150135	0.242442	1.49893	2.13501	3.22188	0.774806	0.709332	False	False	False
Smp_334480	n/a	cpx+	0.131136	0	0.0155578	0.0353565	0.0214184	1.41584	1.22189	0.179385	0	0.145141	0.00206985	0.00200701	0.0096754	0.00201629	7.43923	4.10277	0.352776	0	0.590365	False	False	False
Smp_028670	Putative carbonic anhydrase II (Carbonate dehydratase II)	cpx+	0.267469	0.687663	0.15616	0.15067	0.199441	2.34296	2.63877	2.2055	0.534286	0.16001	0.648908	0.0929217	0.0636803	0.0811553	2.00209	2.74979	2.4743	0.481488	0.695217	False	False	False
Smp_148870	n/a	cpx+	0.263786	2.68508	1.18825	0.724051	0.792371	2.57055	3.35544	1.40456	0.986323	0.315259	1.25972	0.607211	0.506649	0.531408	1.53066	3.04236	0.858487	0.378623	0.566703	False	False	False
Smp_123860	Putative neurexin	cpx+	0	0.118711	0.0501518	0.078143	0.0214184	0.858412	0.632076	0.130458	0.0255639	0	0.0851946	0.359427	0.303794	0.00414105	5.9477	2.7857	0.411302	0.00498521	0.533711	False	False	False
Smp_150550	Putative titin	cpx+	0.242209	0	0.0322048	0.030744	0.0872896	0.855344	0.722362	0.0766962	0.0557973	3.30954	0	0.0123373	0.0560625	0.146433	2.54234	6.56634	0.18579	0.0201236	0.550992	False	False	False
Smp_334030	n/a	cpx+	0.0253165	0.6926	0.0605847	0.0956345	0.106273	0.732099	1.52676	0.651677	1.75186	0.00170624	0.978781	0.0121644	0.136798	0.142432	0.830182	4.52393	2.06488	1.71056	0.509795	False	False	False
Smp_343680	n/a	cpx+	0.11739	0	0.122604	0.170167	0.027027	2.7301	2.11201	0.492296	0.252086	0.391903	0	0.275165	0.0735839	0.00332351	4.98794	3.94482	0.397082	0.135214	0.718016	False	False	False
Smp_307650	n/a	cpx+	0.3511	1.94962	0.318915	0.379118	0.186915	2.03258	3.05698	1.48607	1.65234	0.328818	1.55982	0.178804	0.242497	0.0326895	1.53951	3.71779	1.34643	1.10929	0.582063	False	False	False
Smp_104730	Putative dnaj homolog subfamily B member 4	cpx+	0.31787	1.00742	0.196898	0.430906	0.262174	1.59038	1.76456	0.567053	0.280353	0.291781	2.81189	0.35008	0.680476	0.201829	2.598	2.46752	0.685082	0.27155	0.544041	False	False	False
Smp_181080	Shb-like protein	cpx+	0	0.852376	0.0851096	0.132033	0.31757	2.43493	1.90157	0.404869	1.00795	0	0.892846	0.0426341	0.0676562	0.489916	4.57472	3.87228	0.549712	0.749414	0.679408	False	False	False
Smp_132390	n/a	cpx+	0	0	0.00751433	0.0939266	0.189545	0.713509	1.20227	0.0590754	1.87384	0	0	0.000839938	0.116947	0.187532	1.19251	6.71988	0.020361	9.92078	0.585128	False	False	False
Smp_018440	n/a	cpx+	0	0.0698639	0.0392366	0.112615	0.0214184	1.18995	1.5068	0.301897	0.268883	0	0.0195596	0.0433165	0.372044	0.00380933	2.01458	6.72467	0.706045	0.807264	0.555584	False	False	False
Smp_305490	n/a	cpx+	0.274166	0.620501	0.242495	0.0762813	0.208241	3.7906	2.30442	0.847384	2.25941	0.0306514	0.198747	0.102206	0.0262992	0.247383	5.74941	2.82411	0.529095	1.74712	0.730481	False	False	False
Smp_246430	n/a	cpx+	0.178159	0.674268	0.125545	0.509925	0.116064	1.78654	2.04513	0.64546	0.206764	0.324362	0.962993	0.212161	0.640309	0.042749	1.80224	4.94273	0.700081	0.0980452	0.561775	False	False	False
Smp_128370	Putative glutamate synthase	cpx+	0.958187	1.31203	0.897125	1.07173	0.958671	3.70442	3.63002	2.47225	1.52991	0.13686	0.473727	0.153227	0.181903	0.119755	2.56663	3.36705	1.41169	0.510257	0.550629	False	False	False
Smp_062560	Putative wnt inhibitor frzb2	cpx+	0.0840994	0	0	0.0228253	0	0.754571	0.802461	0.071307	0.113969	0.0918753	0	0.000194873	0.00939853	0	12.8807	2.73514	0.156782	0.159079	0.503779	False	False	False
Smp_246110	n/a	cpx+	0.111809	2.68856	0.24697	0.422337	0.32716	3.7361	2.88507	1.31149	2.59021	0.057016	2.74264	0.0648753	0.339447	0.06659	3.9551	2.13902	0.807042	1.67767	0.706111	False	False	False
Smp_106110	n/a	cpx+	0.046841	0	0.0348378	0.0334104	0	0.960913	1.00627	0.129519	0	0.0208256	0	0.227809	0.0944285	0	2.58012	8.12531	0.408004	0	0.570715	False	False	False
Smp_333600	p2X ATP gated ion channel	cpx+	0.11932	0	0.0391351	0.151581	0.115809	1.83572	1.11322	0.274322	0.36302	0.0717783	0	0.0044726	0.23422	0.168771	6.7432	3.4906	0.403167	0.183232	0.671378	False	False	False
Smp_057530	Subfamily S9B unassigned peptidase (S09 family)	cpx+	0.0706957	0	0.0827904	0.0222031	0.110269	1.80748	1.04107	0.216158	0	0.0319921	0.0039032	0.786027	0.00626773	0.0667647	7.09701	2.09135	0.294107	0	0.639285	False	False	False
Smp_124070	Venom allergen-like (VAL) 16 protein	cpx+	0	1.92968	0.0306395	0	0	0.174162	0.397751	0.107532	0	0	14.3566	0.397992	0	0	0.837102	2.46249	1.26397	0	0.549409	False	False	False
Smp_343280	n/a	cpx+	0.101549	0	0.0248299	0.140928	0.183945	1.65872	1.42892	0.207785	0.142619	0.106393	0.00423029	0.00904057	0.236548	1.4299	5.7558	3.26991	0.374665	0.0646651	0.573214	False	False	False
Smp_121580	n/a	cpx+	0.100163	0.249036	0.0142146	0.0660096	0.0214184	1.5408	1.03178	0.236748	0.104707	0.204143	0.0722725	0.00143467	0.233462	0.00180189	4.21563	5.21825	0.511115	0.0969342	0.691761	False	False	False
Smp_328110	n/a	cpx+	1.24543	1.96513	0.644635	0.783891	0.71328	3.7781	3.7454	3.51874	1.65981	0.347611	0.738727	0.158108	0.217428	0.2206	2.22859	2.01802	2.26139	0.507162	0.705776	False	False	False
Smp_347500	n/a	cpx+	1.86614	4.28451	2.86186	1.74535	2.09196	7.22105	7.63617	4.82038	7.37748	0.17655	0.815298	0.290899	0.147307	0.179459	2.25018	2.53119	1.10892	2.85806	0.664491	False	False	False
Smp_098340	n/a	cpx+	0.0200628	0	0.0134949	0.0176782	0.027027	0.84679	0.752684	0.13034	0.0255639	0.00319979	0	0.00307194	0.00359454	0.0068579	4.84904	5.40629	0.580237	0.00412719	0.530346	False	False	False
Smp_161060	n/a	cpx+	0	0.561339	0	0	0	0.031795	0.0898805	0.0657423	0.113084	0	4.58632	0.00153443	0	0	0.0586545	5.865	2.09197	1.25355	0.541833	False	False	False
Smp_332540	n/a	cpx+	0.0821754	0.0627548	0.0435944	0.143405	0.136531	2.99647	2.17423	0.954161	0.557597	0.016677	0.0045821	0.0111339	0.0970228	0.0374502	7.01218	2.11268	1.05517	0.336692	0.749166	False	False	False
Smp_139100	n/a	cpx+	2.43324	0.50326	0.451215	1.11796	0.934956	5.28783	3.91168	2.57836	2.05775	0.857036	0.087224	0.09224	0.293159	0.247117	4.12364	2.4756	0.901872	0.604548	0.715707	False	False	False
Smp_241470	n/a	cpx+	0.0537712	0	0.192413	0.0784778	0	2.7556	2.10047	0.936083	0.760405	0.00838055	0	0.135511	0.014369	0	4.33436	3.02286	1.2013	0.504404	0.689537	False	False	False
Smp_145890	Putative adamts (A disintegrin and metalloprotease)	cpx+	0	0.600992	0.0271177	0.0438934	0	2.07618	1.40824	0.726974	0.0511278	0	0.876458	0.00662398	0.0160622	0	4.57894	3.61951	1.06581	0.00780798	0.657024	False	False	False
Smp_310510	n/a	cpx+	0.0200628	0	0	0	0.0754725	1.49299	1.26138	0.303317	0	0.00350843	0	0	0.000562725	0.0887364	6.53769	3.63348	0.682701	0	0.656392	False	False	False
Smp_136190	n/a	cpx+	0.499226	0.0968909	0.218803	0.161389	0.334628	1.70182	1.80933	1.34516	0.7234	0.359201	0.0141054	0.0937384	0.0678082	0.582955	2.24423	2.70665	2.03021	0.658663	0.597461	False	False	False
Smp_333880	n/a	cpx+	0.0706957	0.202483	0.0685099	0.00717178	0.0774043	0.249263	0.899721	0.179604	1.2012	0.0847375	0.719724	0.241507	0.00230344	0.1005	0.489363	6.28517	0.428773	7.43206	0.506651	False	False	False
Smp_003440	Putative spfh domain / Band 7 family protein	cpx+	0.425977	0	0	0.0116967	0	1.45978	1.06306	0.202605	0.196015	0.87367	0	0	0.00202332	0	5.78142	4.80179	0.224341	0.375311	0.525748	False	False	False
Smp_159780	n/a	cpx+	0.354044	0.209592	0.303716	0.262867	0.271301	2.14828	1.72868	0.588525	0.874666	0.181132	0.0211163	0.476837	0.0732699	0.294934	3.68159	2.26413	0.6784	2.31372	0.571042	False	False	False
Smp_063330	n/a	cb2+	0.198869	0.425782	0.17911	0.128105	0.273723	1.46667	0.688819	3.36432	0.578766	0.0557162	0.169265	0.0570536	0.0397552	0.0372654	1.01299	0.404285	12.8911	0.318134	0.897721	True	False	False
Smp_090080	Serpin, putative	cb2+	0.427369	0.974554	0.344038	0.512137	0.867086	2.68887	1.77361	6.30404	1.91631	0.0997537	0.235988	0.0422302	0.107278	0.150464	1.30101	0.49659	9.28909	0.37372	0.947146	True	False	False
Smp_313560	Alkaline phosphatase	cb2+	0.122247	0	0.0526395	0.0907684	0.163607	0.54594	0.283861	2.12117	0.20493	0.255375	0	0.0767738	0.119163	0.138427	0.354313	0.223172	21.805	0.142573	0.843471	True	False	False
Smp_212710	Gynecophoral canal protein	cb2+	0.0997027	0.153309	0.0905526	0.178633	0.11288	1.18637	0.583223	2.83452	0.4426	0.018655	0.0410389	0.0344034	0.145477	0.0444298	1.31397	0.304768	11.3212	0.303512	0.876432	True	False	False
Smp_340670	n/a	cb2+	0.0895799	0.497624	0.0878825	0.121327	0	1.18604	0.591667	2.52589	0.460932	0.0384901	0.342865	0.049659	0.127413	0	2.23873	0.657746	5.84752	0.398387	0.84907	True	False	False
Smp_141610	Cathepsin B endopeptidase; Cathepsin B endopeptidase; SmCB2 peptidase (C01 family); SmCB2 peptidase (C01 family) (cb2)	cb2+	0.593564	2.5734	0.691612	0.435156	0.6614	3.43012	1.98376	6.82606	2.41342	0.0778583	0.411828	0.0689507	0.0423897	0.105465	1.15008	0.510898	9.5346	0.647186	0.936344	True	False	False
Smp_011830	n/a	cb2+	0.43742	0.238641	0.347079	0.170772	0.597493	1.89457	1.30574	4.36693	1.23389	0.180174	0.166096	0.109004	0.020046	0.186526	1.08212	0.598015	9.19388	0.481195	0.884612	True	False	False
Smp_000820	n/a	cb2+	0	0	0.266537	0.197341	0.288885	1.82565	1.10935	3.96141	1.1307	0	0.000441888	0.085509	0.0405663	0.0771466	1.16116	0.467704	9.58298	1.04209	0.887205	True	False	False
Smp_140610	Purple acid phosphatase	cb2+	0.186617	0.856561	0.102426	0.0877254	0.117051	1.1088	0.260297	2.48122	0.889061	0.296815	0.957972	0.0936755	0.105485	0.134522	1.58352	0.143282	6.80394	1.61265	0.834092	True	False	False
Smp_053900	Beta-hexosaminidase	cb2+	0	0	0.0918942	0.0303187	0	0.938008	0.3115	2.00383	0.37687	0	0.0015403	0.0626848	0.0236842	0.000750181	1.57405	0.355643	10.2314	0.423187	0.821149	True	False	False
Smp_046630	Hypothetical Schistosoma spp. protein UPF0506	cb2+	0.670132	0.590989	0.925196	0.606457	0.961472	3.29677	2.75011	6.73724	2.27849	0.0982733	0.107393	0.129852	0.110335	0.182728	1.01543	0.657773	8.35069	0.602697	0.915508	True	False	False
Smp_141680	n/a	cb2+	0.10076	0	0.155623	0.0315714	0.180178	0.99819	0.476281	2.51654	0.451954	0.0449009	0	0.28151	0.00736474	0.0624731	1.48075	0.653164	7.13423	0.17394	0.824032	True	False	False
Smp_063530	Ferritin	cb2+	0.100538	2.98362	0.161705	0.150403	0.0484454	1.56288	0.576341	3.25049	0.716223	0.0248914	4.79123	0.0429476	0.033148	0.00192536	2.03942	0.269233	5.68267	0.256263	0.854634	True	False	False
Smp_343650	n/a	cb2+	0.122028	1.00309	0.0896315	0.0545088	0.132047	0.713511	0.479015	2.04529	0.397516	0.019819	0.695614	0.0215182	0.0303857	0.0432519	0.506272	0.509227	17.6099	0.147113	0.789508	True	False	False
Smp_170630	n/a	cb2+	0.483466	0.245319	0.304915	0.278292	0.294927	1.53946	1.02041	3.32029	0.805987	0.151206	0.014675	0.0723547	0.106898	0.0241106	1.27669	0.269576	11.3248	0.297899	0.804761	True	False	False
Smp_000660	Ornithine--oxo-acid transaminase	cb2+	0.748621	1.15414	0.464974	0.49169	1.26079	2.80019	2.29393	5.32537	2.08382	0.190044	0.486367	0.0545906	0.11883	0.50671	1.50972	0.754176	5.79475	0.779235	0.854749	True	False	False
Smp_056990	n/a	cb2+	0.0253165	0.458576	0.0252036	0.0945121	0	0.88232	0.155792	1.80407	0.537652	0.00214664	1.89222	0.00458184	0.0968965	0.000766592	1.62637	0.0617233	7.14787	2.22267	0.77103	True	False	False
Smp_128220	Delta-like protein	cb2+	0.0547079	0.257499	0.0328389	0.0345876	0	0.254637	0.175916	0.980983	0.448762	0.0238672	2.03408	0.0988453	0.0771267	0	0.384543	0.685766	6.4073	3.56212	0.735663	True	False	False
Smp_146250	Alpha-l-fucosidase, putative	cb2+	0	0.181093	0.10284	0.0600677	0.0484454	0.523021	0.353029	1.66023	0.408977	0	0.202192	0.202084	0.122207	0.0104677	1.03484	0.888778	7.50199	0.250045	0.748777	True	False	False
Smp_153550	n/a	cb2+	0.350918	0.574841	0.393887	0.457592	0.741315	2.47526	1.34563	5.08541	1.98857	0.250037	0.127995	0.0613953	0.126967	0.202515	1.52448	0.326479	8.19497	0.651904	0.832139	True	False	False
Smp_340060	n/a	cb2+	0.0420497	0.236619	0.0668797	0.140228	0.326925	0.871618	0.514995	2.35807	0.464499	0.00606072	0.650548	0.0222346	0.183541	0.436163	1.12422	0.461137	9.44987	0.186471	0.760151	True	False	False
Smp_194050	Clumping factor A (Fibrinogen-binding protein A) (Fibrinogen receptor A), putative	cb2+	0.123288	1.68836	0.286054	0.189303	0.429408	2.41891	1.55969	4.90922	7.43592	0.0554762	0.178253	0.0273655	0.0136035	0.16463	0.705292	0.592999	3.56555	10.5279	0.983208	True	False	False
Smp_088270	Subfamily M14A unassigned peptidase (M14 family)	cb2+	0.156009	0.7695	0.162102	0.12806	0.218748	1.07819	0.468781	2.42551	0.457837	0.0679943	0.584621	0.210909	0.167027	0.264934	1.41472	0.350073	7.52431	0.124297	0.77179	True	False	False
Smp_305460	n/a	cb2+	0.201533	0.121483	0.41848	0.41203	0.269715	1.88269	0.958665	3.83759	1.24021	0.0575084	0.0212201	0.151357	0.176549	0.0921778	1.20192	0.34261	9.20321	0.490597	0.784908	True	False	False
Smp_308820	n/a	cb2+	0	0.0428368	0.0912624	0.144034	0.0642552	1.24921	0.2903	1.98347	0.174416	0	0.00284821	0.0852594	0.0868801	0.0187442	2.19373	0.140985	9.10842	0.0250753	0.759288	True	False	False
Smp_163810	Putative laminin gamma-1 chain	cb2+	0.105568	0.244443	0.0629524	0.125964	0.150404	0.948893	0.315879	1.83708	0.258052	0.0281334	0.0803282	0.0739452	0.0625484	0.0882559	1.45185	0.477414	9.59275	0.185594	0.744654	True	False	False
Smp_114660	n/a	cb2+	0.238686	0.265882	0.149569	0.271552	0.399749	1.80746	0.929823	3.16358	0.898758	0.130084	0.237659	0.0501131	0.126026	0.110802	1.37573	0.485148	8.64514	0.474558	0.775016	True	False	False
Smp_146720	n/a	cb2+	0	0.4274	0.135168	0.112858	0.276488	1.16075	0.491139	2.27667	0.591323	0	0.0658912	0.0577132	0.0485416	0.110878	1.0616	0.488712	10.6503	0.767799	0.756332	True	False	False
Smp_345500	n/a	cb2+	0.0971193	0.260253	0.095016	0.0902319	0.183694	1.43576	0.662518	1.83661	0.291195	0.115235	0.0870403	0.0461329	0.0566519	0.212036	2.57384	0.532802	5.93261	0.186283	0.750691	True	False	False
Smp_089670	Putative macroglobulin/complement	cb2+	0.0293915	0.308505	0.200192	0.144787	0.322212	1.70117	0.765476	3.214	0.561721	0.00175229	0.200505	0.0485314	0.0234246	0.134714	1.52808	0.34926	10.1744	0.37155	0.772336	True	False	False
Smp_123270	Putative sj-Ts1	cb2+	1.07106	1.49935	1.13525	0.925145	1.588	3.8399	2.92394	6.86992	3.42919	0.173883	0.266156	0.114881	0.0862966	0.197466	1.09778	0.60783	7.70871	0.942969	0.826127	True	False	False
Smp_089290	Alpha-galactosidase	cb2+	0	0	0.0862036	0.102226	0.0428368	0.404179	0.181984	1.21203	0.624208	0	0	0.0633869	0.221044	0.00623885	0.649746	0.518992	7.6566	3.10436	0.694193	True	False	False
Smp_173480	Family T2 unassigned peptidase (T02 family)	cb2+	0.112008	0	0.134289	0.1725	0.404818	0.693695	0.102968	1.2411	0.236022	0.394316	0	0.101341	0.0619982	0.785114	1.82838	0.0230524	8.08704	0.349175	0.682824	True	False	False
Smp_311670	Putative kunitz-type protease inhibitor	cb2+	0	0	0.0518654	0.0587891	0.0966182	1.04589	0.313637	1.76827	0.376974	0	0	0.0893789	0.0201581	0.0891486	1.65795	0.376824	9.14386	0.451207	0.712148	True	False	False
Smp_096790	n/a	cb2+	0.307035	0.506395	0.67181	0.533843	0.595563	2.76296	1.90242	5.40254	2.34952	0.0426907	0.0890873	0.141222	0.101193	0.0772416	1.28695	0.534298	7.32645	1.20928	0.793603	True	False	False
Smp_311660	n/a	cb2+	0.0200628	0.150945	0.0683093	0.105925	0.119692	0.761629	0.38268	1.88486	0.543048	0.00237777	0.0244226	0.0318535	0.0215737	0.0816523	0.8807	0.18498	17.0086	0.670481	0.704697	True	False	False
Smp_314790	n/a	cb2+	0.710954	0.808562	1.38873	1.24622	1.05579	3.69246	2.5998	6.79381	3.38069	0.0601254	0.0900427	0.200081	0.232357	0.130635	1.16549	0.469629	7.5469	0.582272	0.793703	True	False	False
Smp_046800	Putative fatty acid binding protein	cb2+	0.865526	0.396144	0.520415	0.770678	0.334807	2.52397	1.49023	4.29255	1.86889	0.301073	0.143236	0.168926	0.263207	0.0812466	1.54145	0.493768	5.62116	1.02695	0.771441	True	False	False
Smp_123010	Putative cationic amino acid transporter	cb2+	0.458643	2.68395	0.228665	0.314781	0.462896	1.12599	0.63316	1.98621	0.143465	0.490349	1.74242	0.27281	0.323677	0.664576	1.24787	0.479207	4.76435	0.0135189	0.716975	True	False	False
Smp_156480	n/a	cb2+	0.0649276	0.151749	0.0317598	0.0143436	0.139592	0.176554	0.32222	0.655644	0.0799064	0.0938112	0.291994	0.0188187	0.00528778	1.35904	0.43456	1.56519	7.2642	0.106698	0.623059	True	False	False
Smp_180810	Putative kunitz-type protease inhibitor	cb2+	1.74468	0.586098	0.381539	0.652014	0.660827	2.17795	1.37974	3.26644	0.980586	0.888739	0.0701796	0.167622	0.417335	0.480539	1.16587	0.579026	5.2376	0.282788	0.713295	True	False	False
Smp_194090	Subfamily S1A unassigned peptidase (S01 family)	cb2+	1.81524	0.570578	0.590932	0.445133	0.682775	2.71088	1.18658	4.03789	1.70003	0.430929	0.153935	0.149689	0.194807	0.219912	1.43738	0.413029	5.63735	1.57748	0.728161	True	False	False
Smp_059980	Arginase	cb2+	0.366395	5.00895	0.155347	0.117964	0.392686	1.14425	1.08402	2.99104	0.66662	0.126631	11.1546	0.0815921	0.0460694	0.0454567	0.697051	0.606615	4.62663	0.33402	0.792981	True	False	False
Smp_323580	n/a	cb2+	0	0	0.0330913	0.0390961	0	0.213232	0.0411441	0.580839	0.077538	0	0	0.0686386	0.304705	0	0.468148	0.0841347	22.2445	0.0789128	0.618763	True	False	False
Smp_246400	n/a	cb2+	0.285706	0.838252	0.243886	0.167923	0.585371	1.49652	0.635962	2.8437	0.314622	0.0963231	1.15044	0.122674	0.0830505	0.477262	1.2915	0.59475	6.95498	0.262407	0.682938	True	False	False
Smp_342000	n/a	cb2+	0	0.207743	0.0665392	0.0968337	0.239259	0.358522	0.168746	0.951787	0.171791	0	0.890556	0.0811482	0.321415	0.759528	0.716659	0.641504	7.63516	0.35143	0.624514	True	False	False
Smp_131580	Alpha-mannosidase	cb2+	0.0437903	0.380292	0.0372629	0.0105065	0.100914	0.413556	0.356656	1.35027	0.136177	0.0119381	0.831115	0.0127612	0.00191432	0.229001	0.629721	0.698219	13.5963	0.0601717	0.646045	True	False	False
Smp_054350	Putative forkhead protein/ forkhead protein domain	cb2+	0.0453793	0	0.0582433	0.0143436	0	0.384718	0.225164	1.04675	0.0630144	0.0153603	0.00306945	0.0721619	0.00403121	0	0.52922	1.12512	12.1232	0.0108023	0.635201	True	False	True
Smp_128230	Delta-like protein	cb2+	0	0.910718	0.0111956	0.0315714	0.0514507	0.518579	0.103384	1.24186	0.454416	0	1.09243	0.00307592	0.0106567	0.0216474	0.823597	0.584144	9.30644	1.7876	0.621907	True	False	False
Smp_070780	UDP-glucose 4-epimerase	cb2+	0.173102	0.149285	0.186893	0.274288	0.468138	1.31034	0.809196	2.12983	1.27572	0.106867	0.044989	0.150409	0.192014	0.560463	1.80798	0.690081	4.1553	1.7614	0.662717	True	False	False
Smp_130580	n/a	cb2+	0	0.618751	0.0936569	0.0739275	0.115962	0.710954	0.224828	1.24812	0	0.000649176	0.780938	0.138211	0.0631793	0.270214	0.672431	0.23948	15.0744	0.000837329	0.621639	False	False	False
Smp_144450	Apobec-1 complementation factor-related	cb2+	0	0.180336	0.012945	0.0487323	0.105505	0.198139	0.149354	0.767666	0.277595	0	0.101457	0.00267659	0.136025	0.513206	0.463853	0.502866	11.198	1.64621	0.596953	False	False	False
Smp_131020	n/a	cb2+	0	0	0.0172231	0.0614832	0	0.194589	0.0642587	0.91727	0.391301	0	0	0.0200234	0.54666	0	0.673067	0.127104	12.6072	0.801588	0.59346	False	False	False
Smp_154760	Egf-like domain protein	cb2+	0	1.06773	0.150346	0.0318751	0.179564	2.17873	0.499567	1.85735	0.708117	0.000384854	1.46491	0.179914	0.00197613	0.0380113	4.36157	0.475563	2.66108	1.35031	0.714222	False	False	False
Smp_167630	Solute carrier family, putative	cb2+	0.0770565	0.214023	0.109912	0.0721406	0	0.358535	0.244989	0.796992	0	0.121499	0.964289	0.546867	0.292241	0	0.826766	0.512432	6.09557	0.00457844	0.583478	False	False	False
Smp_065370	n/a	cb2+	0	0.205604	0.0456808	0.0247033	0.131596	0.592181	0.343659	1.17688	0.298972	0	0.0526824	0.0203091	0.0127176	0.880022	1.23292	0.418222	9.89883	0.384906	0.600491	False	False	False
Smp_331330	n/a	cb2+	0.0790877	0.404499	0.0582412	0.0727082	0.0484454	0.472065	0.360175	1.08527	1.35922	0.0243498	1.82177	0.0871162	0.135423	0.00710798	0.676651	1.02849	5.78249	1.97409	0.615099	False	False	False
Smp_142970	Putative palmitoyl-protein thioesterase	cb2+	0	0.671658	0.147222	0.0530463	0.125665	0.499763	0.37553	1.16313	0.445091	0.000992226	2.26705	0.148459	0.0159604	0.0266135	0.677723	1.14387	6.87098	0.494314	0.58035	False	False	False
Smp_307510	n/a	cb2+	0.0388968	0.368512	0.0191108	0.049287	0	0.360088	0.0548468	0.969003	0.478012	0.0145452	1.82692	0.0450183	0.132583	0	1.1364	0.0755108	8.51575	1.9971	0.571296	False	False	False
Smp_131080	n/a	cb2+	0	0.304729	0.0601774	0.0423815	0.184147	0.456014	0.126874	0.967797	0.163521	0	0.260086	0.116355	0.0875296	2.23538	1.70093	0.239558	5.70394	0.349771	0.55929	False	False	False
Smp_331320	n/a	cb2+	0.0960304	0.288878	0.081187	0.0406762	0	0.35888	0.243699	0.874675	0.800481	0.08491	0.541503	0.22412	0.124453	0	0.872937	0.988755	5.09471	2.22241	0.568266	False	False	False
Smp_089320	Sulfotransferase; Sulfotransferase oxamniquine resistance protein	cb2+	0.331136	0.798581	0.0167312	0	0.28788	0.48268	0.334543	1.04792	0.164451	0.623005	3.15247	0.00320952	0	1.2974	1.03524	0.921355	5.00709	0.126052	0.572565	False	False	False
Smp_335150	n/a	cb2+	0	0	0.0875282	0.0563135	0.0798228	0.495793	0.148923	1.05422	0.281133	0	0	0.481314	0.059428	0.0739381	1.6938	0.229907	5.60302	1.23327	0.55369	False	False	False
Smp_317220	n/a	cb2+	0	0	0.0116018	0.0195562	0.0500059	0.312162	0.107485	0.643822	0.234429	0	0	0.00697481	0.00667419	0.0382432	2.14379	0.633536	5.71689	1.83062	0.556059	False	False	False
Smp_343990	n/a	cb2+	0.261344	0.701613	0.153249	0.442043	0.134828	1.80408	1.76036	1.69803	2.10404	0.0508827	0.468185	0.0661126	0.0935858	0.0108781	2.09435	1.84894	2.64182	2.24438	0.666792	False	False	False
Smp_148910	n/a	cb2+	0	0.358498	0.0543666	0.0195562	0.157409	0.288472	0.191327	0.584859	0.350294	0.00498957	1.09462	0.0484785	0.0144395	0.313293	1.16197	0.488141	6.24286	2.79801	0.53563	False	False	False
Smp_152940	Putative otopetrin	cb2+	0	0.46068	0.0395755	0.0892621	0.280232	0.661099	0.661874	1.03071	0.101967	0.00184992	0.402945	0.0270111	0.0727323	0.210423	1.2059	1.05333	7.55529	0.197345	0.568694	False	False	False
Smp_050520	Delta-like protein	cb2+	0.181173	0.518445	0.0242713	0.0309181	0.0313774	0.30928	0.0897239	1.02136	0	1.28016	6.7387	0.0428009	0.0403922	0.00470065	0.308593	0.238754	8.45656	0	0.561233	False	False	False
Smp_168730	Putative carbonic anhydrase	cb2+	0	0	0.0139868	0.0176782	0	0.553002	0.195834	0.766329	0.27955	0	0	0.00611973	0.00678226	0.00161609	2.436	0.62495	5.76792	1.25239	0.581395	False	False	False
Smp_329010	n/a	cb2+	0.286083	0	0.27035	0.1609	0.224141	0.739595	0.443254	1.07776	0.790052	0.761433	0.00281659	0.423963	0.0643908	0.318038	1.81452	1.13637	2.73027	1.39742	0.569355	False	False	False
Smp_335120	Molybdopterin synthase sulfur carrier subunit	cb2+	0	0.450967	0.0367948	0.0414245	0	0.583453	0.0735025	1.01531	0.34942	0	3.41067	0.0173303	0.0322888	0	1.83196	0.0721975	5.71887	2.37296	0.555959	False	False	False
Smp_148790	Laminin beta chain-related	cb2+	0.359452	0.915619	0.363916	0.405421	0.0833774	0.971663	0.963438	1.59091	0.633428	0.9266	0.664235	0.385612	0.730834	0.00966474	0.929662	1.48361	2.61963	0.314723	0.553441	False	False	False
Smp_333730	n/a	cb2+	0	0.257815	0.10534	0.0441398	0	0.369735	0.13471	0.842807	0	0	0.33856	0.874677	0.0170458	0	1.75767	0.246832	4.96498	0	0.546052	False	False	False
Smp_311630	Ferritin	cb2+	0.646265	0.871457	0.287775	0.441025	0.292005	1.83941	1.45497	2.94449	1.5246	0.316576	0.659852	0.0641028	0.190108	0.380127	1.25606	0.840665	5.85884	0.592329	0.625084	False	False	False
Smp_162060	n/a	cb2+	0.0654421	0	0.0443197	0.0570635	0.0663093	0.646886	0.336789	0.830522	0.802822	0.050888	0	0.0437799	0.0749359	0.0171016	3.49693	0.805467	3.04612	2.16132	0.578103	False	False	False
Smp_059200	n/a	cb2+	0	0.939181	0.022543	0.012703	0.0794952	0.283155	0.313129	0.589347	0.148223	0	7.74025	0.0648154	0.00541704	0.150957	0.58771	2.6847	2.81295	0.248252	0.539106	False	False	False
Smp_344950	n/a	cb2+	0.134549	0	0.0225802	0	0.0968909	0.311182	0.0836573	0.56529	0.110208	0.30769	0	0.0183091	0	0.0565138	2.96465	0.3475	5.95959	0.489419	0.52578	False	False	False
Smp_344740	n/a	cb2+	0	0	0	0.0201784	0	0.220899	0.0897841	0.480274	0.170158	0	0	0	0.0377152	0	1.71323	0.669538	7.43252	1.064	0.521621	False	False	False
Smp_134800	Tyrosine kinase	cb2+	0.117507	0.306606	0.146158	0.0374485	0.0488935	0.335959	0.164446	0.796947	0.0833626	0.117716	0.186885	0.407393	0.0430662	0.0352029	0.484138	0.391092	12.029	0.0377442	0.519219	False	False	False
Smp_016600	Amino acid transporter	cb2+	0.0494543	0	0.0297565	0.0289245	0	1.50811	1.09751	1.29271	0.337183	0.0114516	0	0.105183	0.0221155	0	3.62814	1.97834	2.30832	0.393687	0.645574	False	False	False
Smp_347650	n/a	cb2+	0.0200628	0.484621	0.107005	0.0651889	0.104796	0.388579	0.184503	0.583816	0.352851	0.0114077	0.959585	0.363463	0.272243	0.139458	1.55615	0.45418	4.47111	1.17563	0.514634	False	False	False
Smp_171140	Putative serine-rich repeat protein	cb2+	0	0.598554	0.0812788	0.0528583	0.0563503	0.976867	0.459852	1.19182	0.423951	0	1.13287	0.101613	0.0523064	0.0144978	1.92848	0.774342	5.66839	0.398848	0.58315	False	False	False
Smp_316490	n/a	cb2+	0	0.211725	0.0888753	0.0839333	0	0.522752	0.122369	0.733564	0.267633	0	0.591424	0.210289	0.33193	0.00124904	2.71798	0.141919	4.23992	1.27834	0.519999	False	False	False
Smp_323570	n/a	cb2+	0.08832	0.0698639	0.0458937	0.0143436	0	0.330868	0.127182	0.566779	0.148183	0.210936	0.0521748	0.11772	0.012184	0.0050767	0.873411	0.50929	11.7645	0.385271	0.518034	False	False	False
Smp_201730	Smp_201730	cb2+	0.055599	0.782498	0.0918111	0.361094	0.0602626	0.573962	0.245112	0.836985	0.25069	0.0165688	1.57943	0.356519	1.15419	0.041474	1.65469	0.441194	2.91135	0.366435	0.533335	False	False	False
Smp_194720	Family S33 non-peptidase homologue (S33 family)	cb2+	0.0770565	0.281449	0.0319728	0.108319	0	0.383	0.450914	0.739453	0.057822	0.14233	7.42375	0.0731145	0.22947	0	0.653735	1.87126	3.27378	0.0133979	0.521314	False	False	False
Smp_001780	n/a	cb2+	0.0989896	0	0.0211623	0	0	0.580736	0.114942	0.816136	0.0697085	0.480348	0	0.0412083	0	0.00222662	3.5663	0.259694	5.46347	0.0537315	0.539865	False	False	False
Smp_127280	O-acyltransferase	cb2+	0	0	0.0245952	0.0643552	0.12909	0.338665	0.098905	0.538865	0.351337	0	0	0.0804335	0.166224	1.67473	1.34588	0.199234	6.40304	1.30529	0.504785	False	False	False
Smp_175270	Delta-like protein	cb2+	0	0.0856736	0.104315	0.00717178	0	0.317569	0.180922	0.711135	0	0.00273718	0.0240972	0.523527	0.00175654	0	0.854278	0.410826	9.34401	0	0.508225	False	False	False
Smp_163500	n/a	cb2+	0.101194	0.408316	0.12286	0.0705244	0	1.20944	0.572104	0.892435	0.684947	0.225714	0.79148	0.258345	0.0252468	0	2.74968	0.545785	4.23705	0.368571	0.572903	False	False	False
Smp_041550	n/a	cb2+	2.67827	0	0.914418	0.435274	0.227468	1.17323	1.13042	2.49495	1.35142	3.19361	0	0.462358	0.509658	0.101807	0.649916	0.81329	2.63511	1.03781	0.564623	False	False	False
Smp_341660	Quiescin q6-related sulfhydryl oxidase	cb2+	0.686479	0.676644	0.0685486	0.0793933	0.135059	1.49197	0.919924	1.49175	0.867252	0.964451	0.8172	0.0370517	0.0530626	0.0605205	3.14945	0.933369	2.92116	0.890539	0.589633	False	False	False
Smp_342890	n/a	cb2+	0.173921	0.44756	0.0292875	0.0662745	0	0.513601	0.379812	0.859697	0.84035	0.119877	1.62984	0.138401	0.0712341	0.0025264	1.28082	0.708944	4.98064	2.16234	0.529662	False	False	False
Smp_344080	Putative prokaryotic DNA topoisomerase	cb2+	0.101689	0.105592	0	0	0	0.3375	0.14119	0.444021	0.393239	0.57564	0.0658792	0	0.00205596	0.00228819	3.86919	0.312647	3.60014	2.05845	0.514829	False	False	False
Smp_037230	Fimbrin, putative	cb2+	0.445153	1.42885	0.357632	0.291356	0.22331	1.8282	1.2564	2.61523	5.07571	0.113946	0.848423	0.0655595	0.0713222	0.0964379	1.50094	0.614988	2.13156	10.5532	0.717808	False	False	False
Smp_310180	n/a	cb2+	0.373905	0.836718	0.307853	0.346753	0.0766544	1.41235	0.842893	1.81008	2.39615	0.263674	0.721643	0.226317	0.301175	0.0148317	1.03495	0.583329	4.2746	3.11182	0.62343	False	False	False
Smp_311640	n/a	cb2+	0.252128	0.590765	0.102437	0.227803	0.176554	0.725183	0.66552	1.61974	0.698519	0.10864	0.903024	0.0556995	0.361061	0.14457	0.986236	0.78907	5.7881	1.32874	0.508304	False	False	False
Smp_073280	n/a	cb2+	0	0.324086	0.0684617	0.0252713	0.061959	0.811849	0.938471	1.00884	0.14366	0	0.458229	0.103887	0.0046734	0.00891547	2.67726	2.76638	2.3226	0.133541	0.588263	False	False	False
Smp_009230	n/a	cb2+	0.260459	1.00412	0.430768	0.127316	0.215539	1.57299	1.19923	2.52141	0.98675	0.117043	0.583955	0.202863	0.0434481	0.157135	0.957	0.509677	6.53881	2.20538	0.58358	False	False	False
Smp_134960	n/a	cb2+	0.0200628	0.21204	0	0	0	0.957901	0.183543	0.585741	0.0890897	0.00366889	0.946629	0.00195619	0	0.00196526	4.7037	0.480194	3.87925	0.106957	0.651677	False	False	False
Smp_200240	Smp_200240	cb2+	0.601963	0.234198	0.382889	0.38639	0.242764	2.92135	3.25129	3.30453	1.59947	0.209522	0.136622	0.119659	0.150135	0.242442	1.49893	2.13501	3.22188	0.774806	0.709332	False	False	False
Smp_334440	n/a	cb2+	0.555411	0	0.0464757	0.0368305	0	0.793375	0.225487	0.825846	0	2.09696	0	0.095039	0.0728885	0.00247775	1.77882	0.275766	6.11755	0.00298284	0.511235	False	False	False
Smp_328110	n/a	cb2+	1.24543	1.96513	0.644635	0.783891	0.71328	3.7781	3.7454	3.51874	1.65981	0.347611	0.738727	0.158108	0.217428	0.2206	2.22859	2.01802	2.26139	0.507162	0.705776	False	False	False
Smp_244640	n/a	cb2+	0.224302	1.5156	0.0327641	0.0296588	0.0875099	0.550205	0.244319	0.809057	0.152239	0.710499	7.09541	0.0626507	0.0308566	0.0964395	1.68388	0.985976	2.70149	0.947732	0.54127	False	False	False
Smp_149010	Cadherin-related	cb2+	0	0.240236	0.012945	0.0105065	0	0.787827	0.200126	0.578153	0.201542	0.0041319	2.27604	0.00705924	0.00331512	0.00221324	2.44819	0.217187	6.896	0.242339	0.523107	False	False	False
Smp_200190	Dynein light chain	cb2+	0.524223	3.37912	0.415477	0.574107	1.66678	3.00362	2.01587	2.94596	3.45743	0.132095	1.80937	0.107447	0.262735	1.19939	1.92429	1.00531	2.45921	1.84512	0.607476	False	False	False
Smp_028670	Putative carbonic anhydrase II (Carbonate dehydratase II)	cb2+	0.267469	0.687663	0.15616	0.15067	0.199441	2.34296	2.63877	2.2055	0.534286	0.16001	0.648908	0.0929217	0.0636803	0.0811553	2.00209	2.74979	2.4743	0.481488	0.695217	False	False	False
Smp_131890	Transporter	cb2+	0.636247	1.76875	1.78653	0.587822	0.360979	2.47436	1.94218	3.04549	1.7561	0.175305	0.963768	0.625125	0.390341	0.124801	1.23626	0.818687	3.32685	0.581968	0.512589	False	False	False
Smp_091460	Glutamine synthetase	cb2+	1.48515	0.773497	0.453109	0.262842	0.308387	4.82684	3.34231	3.63037	0.823034	0.53486	0.136283	0.120148	0.110623	0.0403542	3.61914	1.72068	2.13035	0.157041	0.837698	False	False	False
Smp_083240	n/a	cb2+	0.0962953	1.24979	0.430487	0.127307	0	1.21712	0.964108	1.48897	3.24997	0.101279	1.5995	0.302915	0.169834	0	0.882893	0.993176	2.62181	5.63002	0.578528	False	False	False
Smp_122900	Putative beta-arrestin 1	cb2+	0.401618	0.33952	0.133081	0.227432	0.27676	2.21471	1.50565	1.65027	0.383795	0.443185	0.0840049	0.180544	0.192444	0.114549	2.46383	1.7468	2.60005	0.256808	0.620712	False	False	False
Smp_166340	n/a	cb2+	0.102967	1.01924	0.0702669	0.0116967	0	0.733722	0.67713	1.091	1.9867	0.168313	1.44166	0.029298	0.000955236	0	1.04843	1.17738	2.82459	7.07485	0.581592	False	False	False
Smp_143690	Feline leukemia virus subgroup C receptor-related	cb2+	0.201153	1.31972	0.25682	0.296307	0.532508	1.66277	1.10052	1.49284	0.514676	0.319791	1.59565	0.359172	0.199376	1.6574	1.36096	1.48185	2.21127	0.564944	0.522582	False	False	False
Smp_083990	Amino acid permease; Cationic amino acid transporter, putative	cb2+	1.43545	1.38385	0.321551	0.562224	0.59096	2.76637	2.22992	1.98026	1.1027	1.06245	0.426876	0.134969	0.369983	0.350695	2.04691	1.61857	2.25278	0.479262	0.601389	False	False	False
Smp_156230	n/a	cb2+	0.250769	0.278357	0.245357	0.283102	0.267015	3.23866	0.993556	2.1246	0.968368	0.17658	0.0836966	0.11601	0.347905	0.0675313	4.59628	0.806885	2.09739	0.881202	0.710596	False	False	False
Smp_202690	Smp_202690	cb2+	0.863563	4.55116	1.36914	0.830685	1.08226	3.92333	2.58554	3.7493	1.12204	0.355444	3.3674	0.356065	0.302247	0.587537	1.99534	0.855231	2.34905	0.334514	0.616682	False	False	False
Smp_045200	Tegument antigen	cb2+	0.408276	1.68542	0.497082	0.307256	0.364462	2.02929	1.77548	2.46469	2.86358	0.0519782	1.9244	0.11513	0.129047	0.318429	2.51697	1.19516	2.54442	1.50527	0.554045	False	False	False
Smp_201060	Probable dynein light chain	cb2+	0.948184	3.60998	0.973382	0.469772	0.410795	3.19819	3.03725	3.31828	4.76696	0.166821	1.85642	0.193137	0.0982998	0.0489215	2.00069	1.82642	2.06574	2.0479	0.63529	False	False	False
Smp_163710	MEG-6	cb2+	0.928079	2.1394	1.02938	0.745557	0.645427	2.998	2.59764	2.96902	3.90764	0.187589	2.44438	0.243796	0.197682	0.0901553	1.83766	1.67349	2.08279	1.5557	0.574759	False	False	False
Smp_157830	Putative erythrocyte membrane protein	cb2+	3.32218	0.172765	0.342147	0.0942023	0.171987	2.0855	0.637384	1.23802	0.504762	3.81032	0.0155386	0.296197	0.0448224	0.229311	2.49291	0.671136	2.09579	0.457216	0.564889	False	False	True
Smp_145580	Putative progesterone-induced-blocking factor	cb2+	0	0.937766	0.0288249	0.0776475	0.0349319	0.134578	0.221206	0.251326	0.0322581	0	16.8267	0.00613489	0.163896	0.0030784	0.135414	2.67774	2.07753	0.00222342	0.515537	False	False	False
Smp_209040	Long-chain-fatty-acid--CoA ligase	cb2+	0.333872	0.428741	0.4801	0.558097	0.381059	2.0685	1.40944	1.98875	1.87259	0.245351	0.142194	0.318882	0.218605	0.877092	1.74369	0.977409	2.31596	2.96046	0.502105	False	False	False
Smp_307000	n/a	cb2+	0.694735	3.59764	0.75974	0.748131	0.567589	2.72316	2.68648	3.06318	3.93664	0.381139	1.87246	0.232861	0.136896	0.20829	2.30763	1.13618	2.32857	1.57284	0.59321	False	False	False
Smp_245090	n/a	cb2+	0.032721	0.188264	0.664715	0.0875173	0.097945	1.15767	1.72748	1.35873	2.6162	0.00204098	0.0930044	0.467947	0.045762	0.055555	0.654164	2.75851	2.06197	3.64722	0.565885	False	False	False
Smp_003610	n/a	cb2+	0.112322	0.922278	0.134915	0.0162215	0	0.662373	0.529689	0.946084	2.27123	0.0622149	1.99831	0.297055	0.00138152	0	1.15838	0.985224	2.46989	5.94036	0.570204	False	False	False
Smp_319790	n/a	cb2+	0	0.0348125	0.0407752	0.0056026	0	0.438427	0.177649	0.35648	1.23576	0	0.00722055	0.111914	0.000992376	0	1.25968	0.422945	3.08918	10.2858	0.508079	False	False	False
Smp_063520	Irx-related (irx)	cb2+	0	0.267875	0	0	0	0	0.0389721	0.0522164	0	0	38.891	0.00195189	0	0	0.0148293	0.261043	3.23402	0	0.52775	False	False	True
Smp_103140	Tubulin alpha chain	cb2+	0.213177	0.473595	0.265774	0.228282	0.231293	1.5386	0.579632	1.02673	1.44924	0.415375	0.677932	0.0384817	0.04092	0.03014	3.51975	0.222989	2.79735	4.13963	0.507532	False	False	False
Smp_346610	n/a	cb2+	0.131219	0.598444	0.0167311	0.0310876	0.141782	1.96853	0.390107	0.92444	0.105965	0.0648427	0.951658	0.00176261	0.00989834	0.0354807	8.65026	0.37281	2.16141	0.0924246	0.681076	False	False	False
Smp_086480	Antigen Sm21.7	cb2+	0.243005	0.864696	0.154975	0.21081	0.061959	1.19867	0.751544	1.21623	1.99838	0.126672	1.38272	0.0469685	0.231024	0.0113176	2.27812	0.795659	3.24685	2.34873	0.521853	False	False	False
Smp_310750	n/a	cb2+	0.128055	0.947201	0.363627	0.227701	0.0933364	1.69568	1.29677	1.67789	2.60001	0.0638784	0.768898	0.220296	0.208411	0.00574425	1.79195	1.10482	2.64723	3.31826	0.541017	False	False	False
Smp_136190	n/a	cb2+	0.499226	0.0968909	0.218803	0.161389	0.334628	1.70182	1.80933	1.34516	0.7234	0.359201	0.0141054	0.0937384	0.0678082	0.582955	2.24423	2.70665	2.03021	0.658663	0.597461	False	False	False
Smp_072500	n/a	cb2+	0	0.447635	0.00647249	0.0188684	0.0514507	0.0587408	0.168346	0.0904967	0.116902	0	10.7338	0.00162398	0.0146937	0.0354154	0.592646	1.87571	3.15463	0.505335	0.571855	False	False	False
Smp_062970	WD-repeat protein, putative	cb2+	0	0.768524	0.00512933	0.116045	0	0.0687912	0.919439	0.284402	0.272615	0	4.72636	0.000700062	0.210133	0.00234519	0.0146308	3.7559	3.16491	0.684931	0.533507	False	False	False
Smp_346910	Gp18-22 Sm (sm25)	tsp-2+	0.0547079	0.200483	0.10059	0.0255378	0.248984	0.968012	0.616795	0.697356	7.14041	0.00488782	0.091589	0.0221126	0.00384338	0.126763	0.949578	0.458946	0.448702	51.3338	1	True	False	False
Smp_141500	Hypothetical Schistosoma spp. protein UPF0506	tsp-2+	0	0.447257	0.105119	0.0922742	0.0895859	0.877257	0.610063	0.846264	6.74186	0	0.141891	0.0277296	0.03161	0.0303069	1.14116	0.367361	0.550591	44.5764	1	True	False	False
Smp_335630	n/a (tsp-2)	tsp-2+	0.58039	0.98332	0.287453	0.209938	0.347418	1.91968	1.55201	2.10884	10.8503	0.0367935	0.106173	0.0306447	0.010691	0.0115675	0.858639	0.310011	0.555562	53.7823	1	True	False	False
Smp_331280	n/a	tsp-2+	0	0.177564	0.00512933	0.131116	0.172881	0.571994	0.529313	0.611882	5.79724	0.000775136	0.0803082	0.000165264	0.0761131	0.0876051	1.26947	0.548912	0.766554	31.5481	0.98948	True	False	False
Smp_101970	Putative placenta-specificprotein 8 protein (C15 protein) (Onzin)	tsp-2+	0.177657	0.465887	0.0930831	0.105079	0	1.48365	1.02643	1.30305	8.90364	0.0429818	0.0427985	0.0100675	0.0280128	0.000110166	0.618181	0.501063	0.531667	56.4993	1	True	False	False
Smp_348070	n/a	tsp-2+	0.151988	0.254193	0.068086	0.0799497	0	0.693136	0.382298	0.73547	5.3524	0.090965	0.147766	0.0380929	0.0270817	0	1.00262	0.363535	0.706503	40.7721	0.980227	True	False	False
Smp_331290	n/a	tsp-2+	0	0.108108	0.0793575	0.0207464	0.0214184	0.609178	0.323433	0.439242	4.67512	0	0.0317865	0.0672661	0.0027804	0.00206268	1.2794	0.604439	0.641615	33.6798	0.914323	True	False	False
Smp_195190	13 kDa tegumental antigen Sm13	tsp-2+	0.0797947	0.224427	0.0822171	0.11443	0.0593556	0.80748	0.482094	0.961616	5.64899	0.0226071	0.0509937	0.0109391	0.0425883	0.00275629	1.88833	0.401122	0.631031	30.7675	0.929409	True	False	False
Smp_069120	Synaptotagmin, putative	tsp-2+	0	0	0	0	0	0.320565	0.142157	0.168421	2.61596	0	0	0	0	0	1.02569	0.36151	0.284772	68.1445	0.787463	True	False	False
Smp_148080	n/a	tsp-2+	0.0888907	0.237206	0.0536269	0.0846907	0.0942602	0.550777	0.381356	0.326248	3.26107	0.0744081	0.560915	0.075083	0.252544	0.0270799	0.784463	0.871404	1.07282	20.8068	0.760316	True	False	False
Smp_003230	Sh3 domain grb2-like protein B1 (Endophilin B1)	tsp-2+	0.299464	0.265453	0.241985	0.260077	0.316166	1.08331	1.32844	1.08481	5.82538	0.333437	0.124183	0.141846	0.0679162	0.220444	0.941058	1.02242	0.962916	19.4253	0.805239	True	False	False
Smp_335820	n/a	tsp-2+	0	0	0	0	0.0791619	0.0696025	0.0886702	0.0460048	1.5781	0	0	0.00335535	0	0.492718	0.551586	1.11333	0.206239	52.9895	0.673648	True	False	False
Smp_028490	1-acyl-sn-glycerol-3-phosphate acyltransferase epsilon	tsp-2+	0	0.251019	0.196841	0	0.0978163	0.463548	0.517419	0.543572	3.55996	0	0.869599	0.21246	0	0.100095	0.529792	0.82684	1.33527	20.6076	0.71521	True	False	False
Smp_347180	n/a	tsp-2+	0	0.64186	0.033386	0.0270465	0	0.391825	0.166586	0.230665	2.23501	0	3.29918	0.066469	0.0628655	0	1.53608	0.582041	0.532152	23.4589	0.652577	True	False	False
Smp_176940	Putative cationic amino acid transporter	tsp-2+	0.0200628	0.19956	0.0236663	0	0.0214184	0.295591	0.405567	0.113254	1.93604	0.00376822	0.704681	0.021814	0.000604388	0.00403735	0.782244	1.18545	0.230983	44.2842	0.642185	True	False	False
Smp_319650	n/a	tsp-2+	0	0.259658	0.0759863	0	0	0.319058	0.168254	0.141904	1.57123	0	0.680815	0.294513	0	0	1.59311	0.888441	0.41975	23.0577	0.623721	True	False	False
Smp_149400	Putative pc3-like endoprotease variant B	tsp-2+	0.0200628	0	0.00647249	0.0841929	0	0.153766	0.0526031	0.05599	1.69757	0.00550531	0	0.00176093	0.525089	0	0.429528	0.127513	0.892045	41.8754	0.567252	True	False	False
Smp_133340	n/a	tsp-2+	0.0547079	0.376683	0	0	0	0.0694047	0.0666237	0.0282121	1.07903	0.0682497	6.82028	0.00362723	0	0	0.11523	0.121779	0.057016	87.9331	0.522061	True	False	False
Smp_194050	Clumping factor A (Fibrinogen-binding protein A) (Fibrinogen receptor A), putative	tsp-2+	0.123288	1.68836	0.286054	0.189303	0.429408	2.41891	1.55969	4.90922	7.43592	0.0554762	0.178253	0.0273655	0.0136035	0.16463	0.705292	0.592999	3.56555	10.5279	0.983208	True	False	False
Smp_147670	Putative sorbin	tsp-2+	0	0	0.00512933	0.0355283	0.0313774	0.259541	0.305274	0.115811	1.76348	0	0.00551044	0.00213714	0.0153079	0.0107397	0.307456	0.581716	1.67059	29.7664	0.538562	True	False	False
Smp_329300	n/a	tsp-2+	0	0.45565	0.104005	0.081438	0.107489	0.26984	0.538189	0.241264	2.11287	0	4.03278	0.348122	0.372865	0.157501	0.877388	1.72878	0.483251	10.3288	0.537649	True	False	False
Smp_005720	Putative aquaporin-3	tsp-2+	0.376348	1.16172	0.788237	0.2707	0.357142	3.274	1.57833	1.10419	5.48681	0.150565	0.680974	0.1838	0.0885846	0.159479	3.26346	0.501828	0.66108	13.1912	0.802079	True	False	False
Smp_171860	Kh-domain rna binding protein-related	tsp-2+	0.0682572	0	0.206535	0.125604	0.129754	0.76907	0.508081	0.351883	2.63084	0.0166429	0	0.418939	0.289017	0.0679406	1.82905	0.936415	0.579582	13.93	0.570267	True	False	False
Smp_141010	Fer-1-related	tsp-2+	0.629629	1.40754	1.4658	0.483523	0.423252	3.17101	1.82142	2.19473	6.72894	0.129944	0.208424	0.42679	0.0936846	0.0942229	1.5901	0.864817	0.801313	14.3396	0.661955	True	False	False
Smp_342050	n/a	tsp-2+	0.0977354	0	0	0.00717178	0	0.596564	0.132961	0.0801128	1.78508	0.547135	0	0.000536202	0.0016139	0	2.89349	0.445398	0.0890117	32.686	0.569585	True	False	False
Smp_037230	Fimbrin, putative	tsp-2+	0.445153	1.42885	0.357632	0.291356	0.22331	1.8282	1.2564	2.61523	5.07571	0.113946	0.848423	0.0655595	0.0713222	0.0964379	1.50094	0.614988	2.13156	10.5532	0.717808	True	False	False
Smp_003610	n/a	tsp-2+	0.112322	0.922278	0.134915	0.0162215	0	0.662373	0.529689	0.946084	2.27123	0.0622149	1.99831	0.297055	0.00138152	0	1.15838	0.985224	2.46989	5.94036	0.570204	True	False	False
Smp_267210	n/a	tsp-2+	0	0.399931	0.0216392	0.12064	0	1.20687	1.42088	0.78554	2.88575	0	0.245347	0.0158187	0.109688	0	1.44518	2.56685	1.11169	9.17861	0.608304	True	False	False
Smp_132390	n/a	tsp-2+	0	0	0.00751433	0.0939266	0.189545	0.713509	1.20227	0.0590754	1.87384	0	0	0.000839938	0.116947	0.187532	1.19251	6.71988	0.020361	9.92078	0.585128	True	False	False
Smp_245310	n/a	tsp-2+	0.0401256	0.135135	0.0563454	0.0533241	0	0.545921	0.45806	0.272643	1.52353	0.00569672	0.0973373	0.0520131	0.434996	0	1.34671	1.56176	0.908397	12.9134	0.518387	True	False	False
Smp_333880	n/a	tsp-2+	0.0706957	0.202483	0.0685099	0.00717178	0.0774043	0.249263	0.899721	0.179604	1.2012	0.0847375	0.719724	0.241507	0.00230344	0.1005	0.489363	6.28517	0.428773	7.43206	0.506651	True	False	False
Smp_051810	Elongation of very long chain fatty acids protein	tsp-2+	0.79671	1.1418	1.09063	1.98765	1.07771	2.79905	2.21914	2.12262	5.17858	0.363436	0.3208	0.372697	0.91938	0.509087	1.20557	0.901166	1.08013	6.57495	0.538878	True	False	False
Smp_141390	Innexin	tsp-2+	0	0	0.0388304	0	0.027027	0.501263	0.142173	0.376439	1.24893	0	0.00436334	0.152261	0	0.0085033	2.02334	0.41605	1.87863	12.1399	0.501795	True	False	False
Smp_156630	n/a	tsp-2+	0.0951354	0	0.158471	0.00717178	0	0.749251	1.03073	0.620089	1.98114	0.0800706	0	0.609226	0.00121794	0.00135564	2.23872	2.28108	0.801645	4.89539	0.543607	True	False	False
Smp_166340	n/a	tsp-2+	0.102967	1.01924	0.0702669	0.0116967	0	0.733722	0.67713	1.091	1.9867	0.168313	1.44166	0.029298	0.000955236	0	1.04843	1.17738	2.82459	7.07485	0.581592	True	False	False
Smp_072190	Putative sm29; Sm29	tsp-2+	4.03034	5.10585	2.72606	2.70941	2.09439	5.12631	5.54001	4.32919	9.71453	0.569051	0.702673	0.258156	0.285396	0.211576	1.27509	1.09663	0.713147	13.3092	0.537852	True	False	False
Smp_319790	n/a	tsp-2+	0	0.0348125	0.0407752	0.0056026	0	0.438427	0.177649	0.35648	1.23576	0	0.00722055	0.111914	0.000992376	0	1.25968	0.422945	3.08918	10.2858	0.508079	True	False	False
Smp_167750	Putative fatty-acid amide hydrolase	tsp-2+	0	0.0968909	0.0172231	0.0162215	0	0.905751	0.252128	0.0507821	1.22513	0	0.0347826	0.00337103	0.00322687	0	5.38964	1.49549	0.109018	12.0112	0.600465	True	False	False
Smp_245090	n/a	tsp-2+	0.032721	0.188264	0.664715	0.0875173	0.097945	1.15767	1.72748	1.35873	2.6162	0.00204098	0.0930044	0.467947	0.045762	0.055555	0.654164	2.75851	2.06197	3.64722	0.565885	True	False	False
