# Supplementary material for: Single-cell analysis of Schistosoma mansoni identifies a conserved genetic program controlling germline stem cell fate
Source: Nat Commun. 2021 Jan 20;12:485. doi: 10.1038/s41467-020-20794-w (PMC7817839; doi:10.1038/s41467-020-20794-w)
Supplement: Supplementary file 5 — Supplementary Data 2 [file 41467_2020_20794_MOESM5_ESM.xlsx]

## Sheet: Li et al. Table S2
Supplementary Data 2. List of genes examined by RNAi. Oligonucleotide sequences used for cloning are also listed
GeneID	Genome annotation (Gene name used in this study)	Forward Primer	Reverse Primer
Smp_344490	Putative cyclin-B1-interacting protein 1 (ccnb1ip1)	CCCTTGAAAATCTGTGCCGT	TGAACTAATCTCAGGCCGCT
Smp_051290	n/a	GTCAATTTTCGCTCAACCGC	GCATGGCATACACTCTGACC
Smp_059090	Putative camp-dependent protein kinase regulatory subunit	TACCACCAGCTCTTCCAGAC	GTAATCTAGCTGCCCCACCT
Smp_072080	Pyruvoyl tetrahydrobiopterin synthase, putative	GCCTGTCATCGCCTTCATTC	GGGACAGCATTGACTAATTGTGA
Smp_030440	n/a	GCCTGGAAATTGTAAACGCG	TCAGCATTTTCACTTTCCAACA
Smp_125130	n/a	GGAACAACAGTACCGCCATT	CCCGATGGTGAATGATAACGA
Smp_342410	C2H2-type domain-containing protein	TGAGATCTATTCCACATGTTGCA	CCCACGGTCTTTACAGATTGG
Smp_165430	n/a	TGCATGGTTACGAAGAGGGT	CGAGGTATAGCTGGGGTACG
Smp_122170	n/a	TGGTGTGAATGGTCTGAATGG	TGATTGTTCCAATGGACTGTGA
Smp_139380	Putative spindle assembly checkpoint component MAD1	ACCTGATCAAACCATACCCGA	TGTGGAATGTACTGGTATACTGG
Smp_128330	Ets-related	TTCCTCTGGATTGCTGACGT	TGGAGTATTCGGCCAGTTGA
Smp_056280	n/a (zc3h31)	TCCAAGTCCATCCAATGCCA	GGGCAGCCTTGATTGAAAGT
Smp_145580	Putative progesterone-induced-blocking factor	CCAGTCCCCGCTAGATGATT	GCTTTTGTCGCCAGTGAAGA
Smp_072100	Ccr4-not transcription complex, putative	TCCAAGCTTGTATCAAGGTGT	GGCCATTGTTAAACGACCCA
Smp_129960	LSM14 domain-containing protein (lsm14)	CTTGGGCTATGCTCCTAGGG	ACTCTGAAGGTTGGTAGGGC
Smp_097940	Serine/threonine kinase	CGAAACGTATCATGCACCGA	TTGTAGTGGCTGAAGACGGT
Smp_047550	Putative morn protein	CTGGCGTTTTGAGTCGGAAA	TTTCAGGGTTGTTGGTACGT
Smp_153090	n/a	ATCACTTGGTCTGAACTGCA	CTGGTACGACGTTTCCAACC
Smp_342440	n/a	CCAGCTCCATTATCTGAAGC	TGGCTCTTTCTATCAATTGTTT
Smp_131630	ANK_REP_REGION domain-containing protein (akkn)	ATTGTCTTGCCAAACCCCAC	AATCATCTGTCAGCGTTCGC
Smp_144860	Boule-related (boule)	GTTTAACTCCGGCGGTTGTT	CTGCTGCTGATGATGTTGGT
Smp_248100	Putative nuclear hormone receptor (nr)	CACTCGCATGCTTCGTACAA	TGCTACTGTCGCTTCTGTCA
Smp_063520	Irx-related (irx)	CCAAGCTTTGGACATCCCTA	AATCACAAGCTCGGAGTGCT
Smp_087320	Putative zinc finger protein	CCGAATCGAAAACAATTAGATGA	GCTCGCTGTTGGTAATGACA
Smp_144540	Putative c2h2 zinc finger protein	CATACCGGTGCAAGACCTTT	GCGAAAAATCTGTGCAGTCA
Smp_061210	F-box domain-containing protein	TCAGCTCACTGTCGTCATCC	CACGCATGAACTCAGCTTGT
Smp_154830	n/a	CTTGAAACGGGCGTTATTGT	CTTCGCGAACATTTGTGCTA
Smp_342780	Rhoptry protein, putative	CTCAATCGAATTCCAGCACA	ATGAGGGCGGTTCAATCATA
Smp_040110	Putative thrombospondin type 1 domain-containing protein	CATTGTCCAAATCCTTGTGCT	CGAAAACGTTTATGCACACC
Smp_314240	Membrane associated ring finger 1,8, putative	TTGTCCAAATCGTTCACCAA	TCACCATGAGCTTTAAGCATTG
Smp_179710	Serine hydroxymethyltransferase	GCTGTCCTGCAAGCCTTATC	ATTCAGGTGACGCAGCTTCT
Smp_337380	n/a	AATGGCCGCCAGTATATTCA	ATCGGGACTTGTCGTGGTAG
Smp_169930	HORMA domain containing protein 1	CCGCCTTCCATGACAAACAA	TCGTGGTCCTGCTCCTTTAA
Smp_027290	n/a	ACCACCATACATGTCACAAGAAG	ACTCGATGGTGATGATGGCA
Smp_105780	uro adherence factor A (uaf)	CGCAGGGTAACTATTCTCCG	TTCGTCGCTTTGATCGTTCA
Smp_161060	n/a	TGGAGAAAGATAACAGAAATACCCA	TCACGTTCGACCTTTATCAAATGT
Smp_082370	Putative nadp transhydrogenase	CAACCGACATCAGCACCAAA	CCAAGCCCAGGTAGAACAGA
Smp_196950	one cut domain family member (onecut-1; oc-1; Sm-oc-1)	AACATCAGCAACCACAGCAG	ATCCTCCTCCTCCTCGTCAT	Primer set 1
Smp_196950	one cut domain family member (onecut-1; oc-1; Sm-oc-1)	AACATGTGCAAGGACATCCA	TGCCCATGTTCTTCACTACG	Primer set 2
Smp_057090	Putative radial spokehead-l	ACCAGTCAAAGTGCCGAGAG	GGAGTTGGATCGGTTGTCTCA
Smp_174880	Putative fog	AAGCTGAGCGTCTGAAGTCT	TTGCCATGGGTGTCTGTTGT
Smp_243930	n/a (DZIP)	CGTCTTACAGCAACTCGTCG	AGAAACTTGCTGTGCTTCCG
Smp_146580	Putative homeobox protein knotted-1	TTTCCCACCTTATCCGGCTT	GCAGCCGATGTTGATGATGT
Smp_346780	Putative homeobox protein	AGTTGAATGTTCGTCGAGTAGT	TGAGAAGTTTCCGTTTGTTGTTT
