# Supplementary material for: Single-cell analysis of Schistosoma mansoni identifies a conserved genetic program controlling germline stem cell fate
Source: Nat Commun. 2021 Jan 20;12:485. doi: 10.1038/s41467-020-20794-w (PMC7817839; doi:10.1038/s41467-020-20794-w)
Supplement: Supplementary file 6 — Supplementary Data 3 [file 41467_2020_20794_MOESM6_ESM.xlsx]

## Sheet: Li et al. Table S3
Supplementary Data 3. Additional primer sequences for cloning used in this study
Schistosome genes
GeneID	Genome annotation (Gene name used in this study)	Forward Primer	Reverse Primer
Smp_050220	Complexin, putative (cpx)	TGGATTCAGTGAAGGGTGCA	TCGTCCGCTTCATTTGCTTC
Smp_018250	Putative troponin I (troponin)	CGTAAACCTGGTCAGAAGCG	ATCCTTTTCCTCCAGAGCGT
Smp_141610	Cathepsin B endopeptidase; Cathepsin B endopeptidase; SmCB2 peptidase (C01 family); SmCB2 peptidase (C01 family) (cb2)	AGGTGCACTTCCAGATCCAA	GACATCACTTTCAATCCCGCA
Smp_335630	n/a (tsp-2)	TGGCTCTTGGTTGTGGGTAT	CGCTTTGCTTAGATCGCTGA
Planarian genes
Smes_ID	Gene name used in this study	Forward Primer	Reverse Primer
dd_Smes_v1_39638_1_1	Smed-oc-1	GCAGTCAAGGCACATTGTCA	TTGAGGAAGTGGCTGTCGAT
dd_Smes_v1_39585_1_2	Smed-oc-2	AGCGCTTCAAAGGCATCAAA	GACTCGCTGGGCAAATACTG
dd_Smes_v1_35775_2_1	Smed-oc-3	CAGCAATTCAACCAGCCAGT	TAGGTAGAGCGAGAGTGGGT
EF035555.1 (GenBank)	Smed-nanos	CGCACAGGCGAATCATATTT	TCCTTTAAGCTATACCAAGAGTGGA
KU519617.1 (GenBank)	Smed-boule-2	TATTTGTTGGGGGATTTCCA	CTTTGAGGTGTTGCCATTGA
dd_Smed_v6_6148_0_1	smed-gH4	GAAACCGGACACTCTCAAGG	AACTGCCATGGATGTCGTCT
